# Supplementary material for: Importance of genetic sequencing studies in managing chronic neonatal diarrhea: a case report of a novel variant in the glucose–galactose transporter SLC5A1
Source: Front Pediatr. 2024 Feb 19;12:1284671. doi: 10.3389/fped.2024.1284671 (PMC10909829; doi:10.3389/fped.2024.1284671)
Supplement: Supplementary file 1 [file Table1.xlsx]

## Sheet: Anexo 2
Gene	Chromosome	Region length	Sequenced length(%)	>20X(%)	Max. Depth	Min. Depth	Avg. Depth	Association
AARS1	16	3507	3507(100%)	3507(100%)	185	51	110.223	IEM
AARS2	6	3618	3618(100%)	3618(100%)	236	39	125.849	IEM
AASS	7	3471	3471(100%)	3471(100%)	156	22	86.2763	IEM
ABAT	16	1953	1953(100%)	1953(100%)	173	37	93.2867	IEM
ABCA1	9	8256	8256(100%)	8256(100%)	201	24	85.9578	IEM
ABCA12	2	9378	9378(100%)	9378(100%)	219	29	89.5706	IEM
ABCA2	9	8781	8781(100%)	8749(99.6356%)	241	5	126.252	IEM
ABCA3	16	6015	6015(100%)	6015(100%)	248	30	144.366	IEM
ABCB11	2	4776	4776(100%)	4776(100%)	173	28	94.6648	IEM/congenital diarrhea
ABCB4	7	4671	4671(100%)	4671(100%)	255	24	101.892	IEM/congenital diarrhea
ABCB6	2	3099	3099(100%)	3099(100%)	220	40	118.301	IEM
ABCB7	X	2742	2742(100%)	2742(100%)	181	28	80.2035	IEM
ABCC2	10	5598	5598(100%)	5598(100%)	160	26	89.3678	IEM
ABCC6	16	5442	5442(100%)	5438(99.9265%)	266	18	146.081	IEM
ABCC8	11	5916	5916(100%)	5916(100%)	239	24	124.395	IEM
ABCC9	12	5790	5790(100%)	5790(100%)	159	20	80.3237	IEM
ABCD1	X	2538	2538(100%)	2538(100%)	260	40	162.233	IEM/congenital diarrhea
ABCD3	1	2670	2670(100%)	2670(100%)	203	24	69.5487	IEM
ABCD4	14	2391	2391(100%)	2391(100%)	203	23	110.398	IEM
ABCG2	4	2418	2418(100%)	2398(99.1729%)	135	17	79.5678	IEM
ABCG5	2	2346	2346(100%)	2346(100%)	178	28	103.62	IEM
ABCG8	2	2412	2412(100%)	2412(100%)	275	42	134.868	IEM
ABHD12	20	1587	1587(100%)	1587(100%)	162	26	85.506	IEM
ABHD5	3	1260	1260(100%)	1259(99.9206%)	132	19	82.7286	IEM
ABL1	9	3780	3780(100%)	3780(100%)	236	32	128.915	IEM
ACACA	17	8661	8661(100%)	8661(100%)	194	20	92.6099	IEM
ACACB	12	8937	8937(100%)	8937(100%)	285	34	123.175	IEM
ACAD8	11	1578	1578(100%)	1578(100%)	286	32	125.847	IEM
ACAD9	3	2406	2406(100%)	2404(99.9169%)	178	16	90.1189	IEM
ACADM	1	1626	1626(100%)	1626(100%)	123	33	73.682	IEM/congenital diarrhea
ACADS	12	1539	1539(100%)	1539(100%)	247	78	166.053	IEM
ACADSB	10	1629	1629(100%)	1624(99.6931%)	110	17	60.7514	IEM
ACADVL	17	2568	2568(100%)	2568(100%)	251	30	123.261	IEM
ACAT1	11	1644	1644(100%)	1644(100%)	166	21	90.2263	IEM/congenital diarrhea
ACAT2	6	1464	1464(100%)	1464(100%)	122	42	84.6004	IEM
ACBD5	10	1833	1833(100%)	1833(100%)	186	42	89.7938	IEM
ACO2	22	2883	2883(100%)	2883(100%)	251	27	123.92	IEM
ACOX1	17	2403	2403(100%)	2403(100%)	222	30	108.257	IEM
ACP5	19	1098	1098(100%)	1097(99.9089%)	219	18	143.907	IEM
ACSF3	16	2001	2001(100%)	2001(100%)	203	44	140.452	IEM/congenital diarrhea
ACSL4	X	2556	2556(100%)	2556(100%)	146	32	79.561	congenital diarrhea
ACSL5	10	2652	2652(100%)	2652(100%)	161	28	87.5788	congenital diarrhea
ACTA1	1	1314	1314(100%)	1314(100%)	231	32	151.377	IEM
ACTB	7	1278	1278(100%)	1278(100%)	524	260	375.268	IEM
ACTC1	15	1314	1314(100%)	1296(98.6301%)	224	7	121.87	IEM
ACTG1	17	1278	1278(100%)	1278(100%)	320	101	217.56	IEM
ACTN2	1	3315	3315(100%)	3315(100%)	229	36	118.425	IEM
ACTN4	19	3366	3366(100%)	3366(100%)	310	30	155.837	IEM
ACVRL1	12	1782	1782(100%)	1782(100%)	260	21	135.812	congenital diarrhea
ACY1	3	1647	1647(100%)	1647(100%)	173	33	101.732	IEM
ADA	20	1452	1452(100%)	1452(100%)	225	49	133.118	IEM/congenital diarrhea
ADAM17	2	3045	3045(100%)	3035(99.6716%)	166	11	72.401	congenital diarrhea
ADAR	1	4131	4131(100%)	4115(99.6127%)	187	11	119.08	IEM
ADK	10	1368	1368(100%)	1368(100%)	139	29	78.4481	IEM
ADNP	20	3399	3399(100%)	2181(64.1659%)	51	10	24.5346	congenital diarrhea
ADORA2A	22	1299	1299(100%)	1299(100%)	230	65	165.277	IEM
ADRB3	8	1287	1287(100%)	1287(100%)	366	27	238.72	IEM
ADSL	22	1845	1845(100%)	1845(100%)	197	30	84.9545	IEM
AFG3L2	18	2904	2904(100%)	2904(100%)	195	30	96.272	IEM
AFP	4	2250	2250(100%)	2250(100%)	163	22	72.7747	IEM
AGA	4	1311	1311(100%)	1275(97.254%)	182	15	95.6301	IEM/congenital diarrhea
AGK	7	1719	1719(100%)	1719(100%)	213	32	87.1594	IEM
AGL	1	5589	5589(100%)	5589(100%)	162	22	78.5119	IEM
AGPS	2	2577	2577(100%)	2570(99.7284%)	224	17	67.6546	IEM
AGXT	2	1509	1509(100%)	1509(100%)	266	52	125.558	IEM
AGXT2	5	1965	1965(100%)	1965(100%)	247	30	92.4626	IEM
AHCY	20	1599	1599(100%)	1599(100%)	216	59	143.317	IEM
AHI1	6	4371	4371(100%)	4371(100%)	140	20	72.7804	IEM
AHR	7	2877	2877(100%)	2877(100%)	149	24	79.2548	IEM
AICDA	12	747	747(100%)	747(100%)	174	43	116.849	IEM
AIFM1	X	2310	2310(100%)	2309(99.9567%)	241	19	93.9887	IEM
AIP	11	1173	1173(100%)	1173(100%)	183	56	124.462	IEM
AIRE	21	2058	2058(100%)	2058(100%)	275	45	122.891	congenital diarrhea
AK2	1	909	909(100%)	771(84.8185%)	99	15	32.2684	congenital diarrhea
AKAP9	7	13224	13224(100%)	13173(99.6143%)	185	14	68.2893	IEM
AKR1D1	7	1251	1251(100%)	1251(100%)	139	20	81.988	IEM/congenital diarrhea
AKT1	14	1833	1833(100%)	1833(100%)	231	66	135.568	IEM
AKT2	19	1836	1836(100%)	1836(100%)	203	55	126.801	IEM
ALAD	9	1323	1323(100%)	1323(100%)	226	56	125.044	IEM/congenital diarrhea
ALAS2	X	2064	2064(100%)	2064(100%)	203	43	122.083	IEM
ALDH18A1	10	2898	2898(100%)	2898(100%)	195	22	93.0193	IEM
ALDH3A2	17	1758	1758(100%)	1758(100%)	241	21	97.9312	IEM
ALDH4A1	1	2142	2142(100%)	2107(98.366%)	101	10	62.6783	IEM/congenital diarrhea
ALDH5A1	6	1908	1908(100%)	1908(100%)	251	37	121.143	IEM
ALDH6A1	14	1968	1968(100%)	1968(100%)	129	21	58.4741	IEM
ALDH7A1	5	2160	2160(100%)	2160(100%)	187	29	87.4611	IEM
ALDOA	16	1335	1335(100%)	1335(100%)	239	31	83.0404	IEM
ALDOB	9	1335	1335(100%)	1335(100%)	200	30	95.3865	IEM/congenital diarrhea
ALG1	16	1392	1392(100%)	1392(100%)	106	24	64.7586	IEM
ALG11	13	1599	1599(100%)	1599(100%)	136	43	85.9124	IEM
ALG12	22	1737	1737(100%)	1737(100%)	256	73	150.29	IEM
ALG13	X	4224	4224(100%)	4176(98.8636%)	165	3	81.2526	IEM
ALG14	1	771	771(100%)	771(100%)	152	32	90.1881	IEM
ALG2	9	1311	1311(100%)	1311(100%)	332	37	140.745	IEM/congenital diarrhea
ALG3	3	1587	1587(100%)	1587(100%)	204	33	125.066	IEM/congenital diarrhea
ALG5	13	1275	1275(100%)	1275(100%)	118	22	65.1122	IEM
ALG6	1	1944	1944(100%)	1944(100%)	161	23	67.5818	IEM
ALG8	11	1971	1971(100%)	1971(100%)	128	34	77.1263	IEM/congenital diarrhea
ALG9	11	2286	2286(100%)	2286(100%)	365	27	102.332	IEM/congenital diarrhea
ALK	2	5733	5733(100%)	5712(99.6337%)	271	12	122.114	IEM
ALMS1	2	13197	13197(100%)	13123(99.4393%)	214	4	90.3464	IEM
ALPK3	15	6144	6144(100%)	4911(79.9316%)	114	6	29.8574	IEM
ALPL	1	1905	1905(100%)	1905(100%)	281	30	140.524	IEM
AMACR	5	982	677(68.9409%)	677(68.9409%)	260	0	98.7719	IEM/congenital diarrhea
AMN	14	1722	1722(100%)	1722(100%)	279	70	166.593	IEM
AMPD1	1	2823	2823(100%)	2823(100%)	190	21	82.8796	IEM
AMPD3	11	2781	2781(100%)	2781(100%)	225	37	126.915	IEM
AMT	3	1482	1482(100%)	1482(100%)	200	49	123.673	IEM
ANK1	8	6906	6906(100%)	6906(100%)	246	22	103.784	IEM
ANK2	4	13254	13254(100%)	13254(100%)	192	29	88.9055	IEM
ANKH	5	1839	1839(100%)	1839(100%)	180	46	96.3578	IEM
ANO10	3	2343	2343(100%)	2343(100%)	141	33	80.8335	IEM
ANTXR2	4	1977	1977(100%)	1977(100%)	177	37	72.2554	congenital diarrhea
AP1S1	7	627	627(100%)	627(100%)	178	64	127.829	congenital diarrhea
APC	5	8982	8982(100%)	8974(99.9109%)	155	17	83.283	congenital diarrhea
APOA1	11	894	894(100%)	894(100%)	251	52	150.51	IEM
APOA2	1	393	393(100%)	393(100%)	167	30	107.547	IEM
APOA5	11	1191	1191(100%)	1191(100%)	239	41	166.452	IEM
APOB	2	14562	14562(100%)	14562(100%)	379	23	94.177	IEM
APOC2	19	396	396(100%)	396(100%)	104	24	72.1566	IEM
APOC3	11	390	390(100%)	390(100%)	177	63	123.056	IEM
APOE	19	1044	1044(100%)	1044(100%)	290	64	199.443	IEM
APOL1	22	1425	1425(100%)	1425(100%)	136	44	91.3172	IEM
APP	21	2853	2853(100%)	2853(100%)	360	35	122.935	IEM
APRT	16	693	693(100%)	693(100%)	236	83	143.346	IEM
APTX	9	1239	1239(100%)	1239(100%)	184	28	106.483	IEM
ARG1	6	1209	1209(100%)	1209(100%)	114	29	66.3788	IEM
ARSA	22	1770	1770(100%)	1770(100%)	285	74	170.44	IEM
ARSB	5	1842	1842(100%)	1842(100%)	258	35	119.05	IEM
ARSL	X	2070	2070(100%)	2070(100%)	343	41	152.862	IEM
ARX	X	1839	1839(100%)	1839(100%)	390	34	183.661	congenital diarrhea
ASAH1	8	1656	1656(100%)	1630(98.43%)	154	14	68.6123	IEM/congenital diarrhea
ASL	7	1875	1875(100%)	1875(100%)	218	40	113.931	IEM
ASPA	17	1122	1122(100%)	1122(100%)	131	27	71.131	IEM
ASS1	9	1659	1659(100%)	1659(100%)	184	37	100.556	IEM
ASXL1	20	5016	5016(100%)	5009(99.8604%)	269	18	119.648	congenital diarrhea
ATAD3A	1	2385	2385(100%)	2071(86.8344%)	84	5	31.8197	IEM
ATIC	2	2259	2259(100%)	2259(100%)	170	35	86.9168	IEM
ATM	11	11031	11031(100%)	11030(99.9909%)	157	19	65.3839	congenital diarrhea
ATP13A2	1	4398	4398(100%)	4398(100%)	284	47	146.573	IEM
ATP1A2	1	3753	3752(99.9734%)	3749(99.8934%)	193	0	125.485	congenital diarrhea
ATP1A3	19	3732	3732(100%)	3732(100%)	255	26	144.056	congenital diarrhea
ATP6V0A2	12	3171	3171(100%)	3171(100%)	193	30	92.3037	IEM
ATP7A	X	5163	5163(100%)	5155(99.8451%)	169	18	81.4052	IEM/congenital diarrhea
ATP7B	13	5028	5028(100%)	5028(100%)	236	43	125.742	IEM
ATP8B1	18	4566	4566(100%)	4566(100%)	285	24	84.0802	IEM/congenital diarrhea
ATPAF2	17	1110	1110(100%)	1110(100%)	192	27	113.64	IEM
ATRX	X	8529	8529(100%)	8461(99.2027%)	167	8	75.5392	congenital diarrhea
ATXN7	3	3009	3009(100%)	3009(100%)	549	41	150.286	IEM
AUH	9	1320	1320(100%)	1320(100%)	235	26	86.8114	IEM
AVP	20	585	585(100%)	585(100%)	258	23	149.573	congenital diarrhea
B3GALNT2	1	1863	1863(100%)	1863(100%)	206	42	106.107	IEM
B3GALT6	1	1020	1020(100%)	1020(100%)	417	149	276.998	IEM
B3GAT3	11	1158	1158(100%)	562(48.532%)	162	4	41.3472	IEM
B3GLCT	13	1947	1947(100%)	1947(100%)	196	31	92.0693	IEM
B4GALT1	9	1377	1377(100%)	1377(100%)	256	24	135.092	IEM/congenital diarrhea
B4GALT7	5	1164	1164(100%)	1164(100%)	238	70	154.973	IEM
BAAT	9	1347	1347(100%)	1347(100%)	172	34	106.981	IEM
BCAT2	19	1509	1509(100%)	1509(100%)	240	36	133.254	IEM
BCKDHA	19	1608	1608(100%)	1608(100%)	217	42	138.823	IEM
BCKDHB	6	1479	1479(100%)	1479(100%)	258	23	89.0453	IEM
BCKDK	16	1569	1569(100%)	1569(100%)	211	43	134.874	IEM
BCS1L	2	1470	1470(100%)	1470(100%)	203	44	138.8	IEM
BLNK	10	1881	1881(100%)	1868(99.3089%)	182	12	73.2174	congenital diarrhea
BMPR1A	10	1929	1929(100%)	1929(100%)	175	29	88.492	congenital diarrhea
BOLA3	2	444	444(100%)	444(100%)	206	60	120.068	IEM
BRCA1	17	6345	6345(100%)	6345(100%)	206	31	75.9314	congenital diarrhea
BRCA2	13	11037	11037(100%)	11028(99.9185%)	179	16	67.0975	congenital diarrhea
BTD	3	1752	1752(100%)	1752(100%)	174	52	110.361	IEM/congenital diarrhea
BTK	X	2520	2520(100%)	2495(99.0079%)	133	18	78.8655	congenital diarrhea
C12orf65	12	561	561(100%)	561(100%)	158	23	93.1319	IEM
C19orf12	19	486	486(100%)	486(100%)	251	60	165.337	IEM
C1GALT1C1	X	987	987(100%)	987(100%)	123	25	77.5978	IEM
C5	9	6261	6261(100%)	6258(99.9521%)	164	19	73.6389	congenital diarrhea
CACNA1A	19	8931	8931(100%)	8931(100%)	300	22	124.721	congenital diarrhea
CARD11	7	4185	4185(100%)	4185(100%)	206	32	104.823	congenital diarrhea
CASP8	2	1605	1605(100%)	1605(100%)	120	39	80.314	congenital diarrhea
CAT	11	1974	1974(100%)	1974(100%)	182	32	96.1302	IEM
CAV1	7	627	627(100%)	627(100%)	184	51	128.344	congenital diarrhea
CBL	11	3201	3201(100%)	3168(98.9691%)	196	8	91.89	congenital diarrhea
CBLIF	11	1524	1524(100%)	1524(100%)	154	22	81.023	IEM
CBS	21	2106	2106(100%)	2066(98.1007%)	131	11	73.368	IEM
CD109	6	5328	5328(100%)	5328(100%)	155	25	72.4398	congenital diarrhea
CD19	16	2091	2091(100%)	2091(100%)	159	33	100.035	congenital diarrhea
CD247	1	735	735(100%)	735(100%)	120	26	80.0408	congenital diarrhea
CD320	19	999	999(100%)	999(100%)	296	53	158.295	congenital diarrhea
CD3D	11	666	666(100%)	666(100%)	108	29	70.3949	congenital diarrhea
CD3E	11	864	864(100%)	858(99.3056%)	110	18	63.8495	congenital diarrhea
CD3G	11	729	729(100%)	729(100%)	144	33	86.6735	congenital diarrhea
CD40LG	X	936	936(100%)	936(100%)	174	29	89.8782	congenital diarrhea
CD55	1	1446	1446(100%)	1446(100%)	141	27	76.2849	congenital diarrhea
CD79A	19	831	831(100%)	829(99.7593%)	216	17	122.875	congenital diarrhea
CD79B	17	870	870(100%)	870(100%)	182	60	115.303	congenital diarrhea
CDKN1A	6	555	555(100%)	555(100%)	204	60	137.712	congenital diarrhea
CDKN1B	12	657	657(100%)	657(100%)	246	53	154.405	congenital diarrhea
CDKN2A	9	561	561(100%)	561(100%)	291	44	198.588	congenital diarrhea
CDKN2B	9	477	477(100%)	477(100%)	349	108	240.176	congenital diarrhea
CDKN2C	1	567	567(100%)	567(100%)	200	50	138.115	congenital diarrhea
CETP	16	1962	1962(100%)	1962(100%)	182	46	92.0545	IEM
CFH	1	4356	4356(100%)	4319(99.1506%)	302	9	82.977	congenital diarrhea
CFHR1	1	1173	1173(100%)	1007(85.8483%)	294	4	119.571	congenital diarrhea
CFTR	7	5253	5253(100%)	5218(99.3337%)	187	15	84.4628	congenital diarrhea
CHD7	8	10104	10104(100%)	10104(100%)	207	25	97.4963	congenital diarrhea
CHKB	22	1518	1518(100%)	1518(100%)	257	36	115.764	IEM
CHST14	15	1161	1161(100%)	1161(100%)	224	40	164.709	IEM
CHST3	10	1500	1500(100%)	1500(100%)	223	32	160.61	IEM
CHST6	16	1218	1218(100%)	1218(100%)	289	79	211.841	IEM
CHSY1	15	2499	2499(100%)	2499(100%)	368	34	142.589	IEM
CIITA	16	3963	3963(100%)	3963(100%)	259	30	135.11	congenital diarrhea
CISD2	4	498	498(100%)	487(97.7912%)	142	15	64.2871	IEM
CLCNKB	1	2634	2634(100%)	2634(100%)	473	20	199.948	congenital diarrhea
CLDN16	3	1068	1068(100%)	1068(100%)	145	27	90.161	IEM
CLDN19	1	825	825(100%)	825(100%)	260	62	154.342	IEM
CLMP	11	1332	1332(100%)	1332(100%)	151	45	104.458	congenital diarrhea
CLN3	16	1767	1767(100%)	1767(100%)	207	49	114.827	IEM
CLN5	13	6784	1582(23.3196%)	1449(21.3591%)	332	0	25.9798	IEM
CLN6	15	1146	1146(100%)	1141(99.5637%)	222	18	131.634	IEM
CLN8	8	921	921(100%)	921(100%)	192	69	138.113	IEM
CLPB	11	2634	2634(100%)	2626(99.6963%)	291	14	164.785	IEM/congenital diarrhea
CLPP	19	1014	1014(100%)	915(90.2367%)	76	13	35.7623	IEM
CNGA1	4	2313	2313(100%)	2313(100%)	105	34	74.981	IEM
CNGB1	16	4716	4716(100%)	4716(100%)	242	48	113.661	IEM
CNNM2	10	2868	2868(100%)	2868(100%)	278	32	145.817	IEM
CNTN1	12	3747	3747(100%)	3747(100%)	146	25	81.0416	IEM
COA5	2	315	315(100%)	315(100%)	112	36	75.7302	IEM
COA6	1	300	300(100%)	274(91.3333%)	42	17	30.7067	IEM
COASY	17	1965	1965(100%)	1455(74.0458%)	44	10	24.2509	IEM
COG1	17	3363	3363(100%)	3361(99.9405%)	251	18	100.589	IEM
COG2	1	2757	2757(100%)	2757(100%)	126	32	80.1052	IEM
COG4	16	2940	2940(100%)	2940(100%)	208	32	112.807	IEM/congenital diarrhea
COG5	7	3243	3243(100%)	3194(98.4891%)	166	16	67.5772	IEM
COG6	13	2544	2544(100%)	2544(100%)	216	31	83.8907	IEM/congenital diarrhea
COG7	16	2823	2823(100%)	2823(100%)	187	37	105.437	IEM/congenital diarrhea
COG8	16	1989	1989(100%)	1989(100%)	215	44	144.295	IEM
COL11A1	1	7431	7431(100%)	7428(99.9596%)	170	14	65.9354	IEM
COL1A1	17	5925	5925(100%)	5925(100%)	240	24	122.133	IEM
COL1A2	7	5661	5661(100%)	5661(100%)	213	27	97.8608	IEM
COL25A1	4	9196	3416(37.1466%)	3094(33.6451%)	61	0	11.1241	IEM
COL2A1	12	6084	6084(100%)	6084(100%)	273	29	113.904	IEM
COL3A1	2	5931	5931(100%)	5931(100%)	197	21	91.8886	IEM
COL4A1	13	6570	6570(100%)	6570(100%)	212	23	88.1467	IEM
COL4A3	2	6573	6573(100%)	6573(100%)	245	20	71.9588	IEM
COL4A4	2	6483	6483(100%)	6482(99.9846%)	215	19	97.7328	IEM
COL4A5	X	6588	6588(100%)	6588(100%)	248	31	94.0706	IEM
COL4A6	X	6504	6504(100%)	6504(100%)	205	20	94.4662	IEM
COL5A1	9	7497	7497(100%)	7474(99.6932%)	317	13	95.2789	IEM
COL5A2	2	6120	6120(100%)	6108(99.8039%)	167	14	79.8796	IEM
COL6A1	21	4137	4137(100%)	4137(100%)	293	29	123.95	IEM
COL6A2	21	3870	3870(100%)	3870(100%)	285	28	122.671	IEM
COL6A3	2	10824	10824(100%)	10806(99.8337%)	245	16	112.899	IEM
COL7A1	3	12375	12375(100%)	12375(100%)	225	29	106.867	IEM
COL8A2	1	2172	2172(100%)	2172(100%)	233	45	129.543	IEM
COL9A3	20	3015	3015(100%)	3015(100%)	259	30	100.966	IEM
COLQ	3	2178	2143(98.393%)	2002(91.9192%)	154	0	79.4541	IEM
COMT	22	936	936(100%)	911(97.3291%)	194	4	131.189	IEM
COQ2	4	1476	1476(100%)	1476(100%)	231	32	115.337	IEM
COQ6	14	1767	1767(100%)	1767(100%)	217	32	104.825	IEM
COQ8A	1	2364	2364(100%)	2364(100%)	224	42	124.757	IEM
COQ9	16	1227	1227(100%)	1227(100%)	185	40	110.639	IEM
CORIN	4	3789	3789(100%)	3789(100%)	209	29	98.8034	IEM
CORO1A	16	1686	1686(100%)	1686(100%)	214	34	135.424	IEM
COX10	17	1542	1542(100%)	1542(100%)	299	33	131.357	IEM
COX14	12	204	204(100%)	204(100%)	108	48	83.8186	IEM
COX15	10	1503	1503(100%)	1503(100%)	154	42	99.6547	IEM/congenital diarrhea
COX4I1	16	630	630(100%)	630(100%)	365	51	170.848	IEM
COX4I2	20	636	636(100%)	636(100%)	172	62	116.453	IEM
COX6A1	12	420	114(27.1429%)	80(19.0476%)	55	0	8.42143	IEM
COX6B1	19	351	351(100%)	351(100%)	126	62	101.63	IEM
COX7B	X	333	333(100%)	333(100%)	84	47	69.048	IEM
CP	3	3768	3768(100%)	3753(99.6019%)	162	9	77.9936	IEM
CPE	4	1701	1701(100%)	1701(100%)	207	30	90.5432	IEM
CPN1	10	1647	1647(100%)	1647(100%)	249	34	110.681	IEM
CPOX	3	1575	1575(100%)	1575(100%)	240	35	118.422	IEM/congenital diarrhea
CPS1	2	5643	5643(100%)	5643(100%)	177	24	83.2437	IEM
CPT1A	11	2862	2862(100%)	2862(100%)	217	39	112.019	IEM/congenital diarrhea
CPT2	1	2127	2127(100%)	2127(100%)	212	43	122.993	IEM/congenital diarrhea
CR2	1	3849	3849(100%)	3849(100%)	144	28	78.7389	congenital diarrhea
CRB1	1	4581	4581(100%)	4581(100%)	179	26	95.9572	IEM
CRB2	9	4248	4247(99.9765%)	3717(87.5%)	112	0	35.8719	IEM
CREB3L3	19	1686	1686(100%)	1686(100%)	177	50	114.551	IEM
CRLF1	19	1539	1539(100%)	1539(100%)	258	28	152.128	IEM
CRPPA	7	6042	1924(31.8438%)	1811(29.9735%)	229	0	25.881	IEM
CRX	19	990	990(100%)	970(97.9798%)	201	14	128.457	IEM
CRYAB	11	618	618(100%)	618(100%)	158	55	114.383	IEM
CSF1R	5	3549	3549(100%)	3549(100%)	375	23	132.85	IEM
CSF2RB	22	3084	3084(100%)	3084(100%)	203	41	136.464	IEM
CSF3R	1	3042	3042(100%)	3042(100%)	191	42	127.344	IEM
CSGALNACT1	8	1809	1809(100%)	1809(100%)	193	38	110.788	IEM
CSNK2A1	20	1536	1536(100%)	1379(89.7786%)	57	12	33.2754	IEM
CSPP1	8	4536	4536(100%)	4234(93.3422%)	82	11	37.1074	IEM
CSRP3	11	735	735(100%)	735(100%)	172	61	117.263	IEM
CST3	20	531	531(100%)	531(100%)	258	78	149.972	IEM
CSTB	21	387	387(100%)	387(100%)	142	66	106.561	IEM
CTC1	17	4344	4344(100%)	4344(100%)	187	35	114.062	IEM
CTDP1	18	3276	3276(100%)	3276(100%)	257	33	158.84	IEM
CTH	1	1578	1578(100%)	1578(100%)	161	39	81.5146	IEM
CTLA4	2	792	792(100%)	792(100%)	211	44	135.308	congenital diarrhea
CTNNB1	3	2766	2766(100%)	2766(100%)	165	20	92.2336	IEM
CTNS	17	1404	1404(100%)	1404(100%)	201	22	114.877	IEM
CTRC	1	1047	1047(100%)	1047(100%)	185	38	125.364	IEM
CTSA	20	1947	1947(100%)	1947(100%)	254	26	111.343	IEM
CTSC	11	1602	1602(100%)	1602(100%)	181	41	105.728	IEM
CTSD	11	1509	1509(100%)	1509(100%)	236	53	133.683	IEM
CTSK	1	1200	1200(100%)	1200(100%)	107	39	77.3642	IEM
CUBN	10	12882	12882(100%)	12882(100%)	216	23	85.962	IEM
CUL3	2	2787	2787(100%)	2773(99.4977%)	124	16	66.8317	IEM
CXCR4	2	1101	1101(100%)	1101(100%)	212	41	135.791	IEM
CYBA	16	768	768(100%)	768(100%)	261	50	107.451	IEM
CYBB	X	2103	2103(100%)	2096(99.6671%)	160	15	90.7827	IEM
CYP11A1	15	1836	1836(100%)	1836(100%)	230	50	134.084	IEM
CYP11B1	8	1782	1782(100%)	1782(100%)	377	77	238.351	congenital diarrhea
CYP11B2	8	1782	1782(100%)	1782(100%)	382	53	221.108	congenital diarrhea
CYP17A1	10	1767	1767(100%)	1767(100%)	268	28	147.428	IEM
CYP19A1	15	1782	1782(100%)	1782(100%)	162	29	98.3502	IEM
CYP21A2	6	1788	1788(100%)	1788(100%)	475	60	265.522	IEM
CYP24A1	20	1875	1875(100%)	1875(100%)	241	29	112.609	IEM
CYP27A1	2	1866	1866(100%)	1866(100%)	247	49	126.284	congenital diarrhea
CYP27B1	12	1797	1797(100%)	1797(100%)	196	43	127.983	congenital diarrhea
CYP2D6	22	1764	1764(100%)	1764(100%)	1463	439	857.584	IEM
CYP2R1	11	1656	1656(100%)	1656(100%)	206	27	87.9408	IEM
CYP3A4	7	1902	1902(100%)	1845(97.0032%)	217	11	88.0189	IEM
CYP4F22	19	1956	1956(100%)	1956(100%)	213	37	121.402	IEM
CYP4V2	4	1908	1908(100%)	1908(100%)	184	23	80.7668	IEM
CYP7A1	8	1695	1695(100%)	1695(100%)	178	30	98.0218	IEM
CYP7B1	8	1701	1701(100%)	1679(98.7066%)	237	16	86.1546	congenital diarrhea
D2HGDH	2	1836	1836(100%)	1836(100%)	217	72	153.593	IEM
DAG1	3	2748	2748(100%)	2748(100%)	190	50	139.092	IEM
DARS2	1	2448	2448(100%)	2435(99.469%)	119	14	71.5437	IEM
DBH	9	2214	2214(100%)	2214(100%)	180	60	120.881	IEM/congenital diarrhea
DBT	1	1779	1779(100%)	1769(99.4379%)	116	14	61.1237	IEM
DCAF17	2	1983	1983(100%)	1983(100%)	232	30	83.7408	IEM
DCC	18	5214	5214(100%)	5214(100%)	195	29	99.3997	IEM
DCLRE1C	10	2499	2499(100%)	2487(99.5198%)	162	19	78.8491	congenital diarrhea
DCXR	17	975	975(100%)	975(100%)	229	86	150.802	IEM
DDB2	11	1584	1584(100%)	1584(100%)	199	50	103.688	IEM
DDC	7	1833	1833(100%)	1833(100%)	192	30	95.4086	IEM/congenital diarrhea
DDOST	1	1701	1701(100%)	1701(100%)	166	30	103.683	IEM
DDR2	1	3048	3048(100%)	3048(100%)	213	36	108.211	IEM
DEAF1	11	2058	2058(100%)	1958(95.1409%)	249	7	139.091	IEM
DEF6	6	2226	2226(100%)	2226(100%)	287	42	153.502	congenital diarrhea
DES	2	1683	1683(100%)	1683(100%)	309	39	161.91	congenital diarrhea
DGCR2	22	1953	1953(100%)	1953(100%)	250	51	138.239	IEM
DGKE	17	2034	2034(100%)	2034(100%)	254	20	99.6352	IEM
DGUOK	2	1044	1044(100%)	1044(100%)	163	21	95.8429	IEM
DHCR24	1	1821	1821(100%)	1821(100%)	203	56	125.555	IEM
DHCR7	11	1638	1638(100%)	1638(100%)	289	52	145.831	IEM
DHDDS	1	1242	1242(100%)	1242(100%)	221	55	126.617	IEM
DHFR	5	744	744(100%)	699(93.9516%)	47	15	30.9772	IEM
DHODH	16	1458	1458(100%)	1458(100%)	229	46	123.97	IEM
DHTKD1	10	3270	3270(100%)	3270(100%)	196	27	104.495	IEM
DHX38	16	4464	4464(100%)	3402(76.2097%)	49	9	26.1931	IEM
DIS3L2	2	3258	3258(100%)	3258(100%)	237	26	115.436	IEM
DISP1	1	4785	4785(100%)	4785(100%)	205	34	118.91	IEM
DKC1	X	1995	1995(100%)	1986(99.5489%)	178	17	96.5469	IEM
DLAT	11	2364	2364(100%)	2326(98.3926%)	239	13	91.3376	IEM
DLD	7	1950	1950(100%)	1950(100%)	149	27	73.1426	IEM
DLL1	6	2502	2502(100%)	2502(100%)	232	39	148.515	IEM
DMD	X	13428	13428(100%)	13428(100%)	167	21	83.0076	IEM
DMGDH	5	3081	3081(100%)	3081(100%)	159	27	85.6686	IEM
DMP1	4	1692	1692(100%)	1692(100%)	142	31	110.787	IEM
DMPK	19	2340	2340(100%)	2340(100%)	283	37	138.019	congenital diarrhea
DNAJB6	7	936	936(100%)	740(79.0598%)	156	8	44.1976	IEM
DNAJC19	3	531	531(100%)	246(46.3277%)	174	9	28.0753	IEM
DNAJC30	7	711	711(100%)	711(100%)	233	49	176.958	IEM
DNAJC5	20	717	717(100%)	708(98.7448%)	212	15	108.416	IEM
DNAJC5	20	717	717(100%)	708(98.7448%)	212	15	108.416	IEM
DNAJC6	1	3312	3312(100%)	3312(100%)	191	29	106.143	congenital diarrhea
DNASE1	16	1089	1089(100%)	1089(100%)	199	52	133.007	congenital diarrhea
DNASE1L3	3	1158	1158(100%)	1158(100%)	156	31	92.563	congenital diarrhea
DNASE2	19	1263	1263(100%)	1263(100%)	205	58	145.713	congenital diarrhea
DNM1L	12	2811	2811(100%)	2811(100%)	194	34	81.2416	IEM
DNM2	19	3201	3201(100%)	3201(100%)	240	20	107.668	IEM
DNMT1	19	6051	6051(100%)	6051(100%)	243	35	122.031	IEM
DNMT3A	2	3399	3399(100%)	3399(100%)	257	31	120.828	congenital diarrhea
DNMT3B	20	3222	3222(100%)	3222(100%)	230	41	123.137	congenital diarrhea
DOCK8	9	7740	7740(100%)	7728(99.845%)	234	11	99.4159	congenital diarrhea
DOK7	4	1725	1725(100%)	1725(100%)	262	32	163.899	IEM
DOLK	9	1647	1647(100%)	1647(100%)	190	59	129.092	IEM/congenital diarrhea
DPAGT1	11	1497	1497(100%)	1497(100%)	220	38	112.8	IEM
DPM1	20	1053	1053(100%)	1053(100%)	184	36	81.434	IEM/congenital diarrhea
DPM2	9	375	375(100%)	375(100%)	215	65	125.664	IEM/congenital diarrhea
DPM3	1	309	309(100%)	309(100%)	207	96	167.317	congenital diarrhea
DPP9	19	3279	3279(100%)	2631(80.2379%)	53	9	28.4038	IEM
DPYD	1	3768	3768(100%)	3768(100%)	140	21	72.6807	IEM
DPYS	8	1830	1830(100%)	1830(100%)	244	32	118.811	IEM
DSG1	18	3600	3600(100%)	3600(100%)	170	22	90.8356	IEM
DSG2	18	3807	3807(100%)	3807(100%)	330	26	85.87	IEM
DSP	6	9336	9336(100%)	9336(100%)	226	21	106.581	IEM
DST	6	19464	19464(100%)	19464(100%)	178	21	82.8155	IEM
DUOX2	15	5637	5637(100%)	5637(100%)	327	39	145.183	IEM
DUOXA2	15	1143	1143(100%)	1143(100%)	179	24	116.855	IEM
DYM	18	2490	2490(100%)	2490(100%)	199	22	80.1068	IEM
DYNC2H1	11	15645	15645(100%)	15634(99.9297%)	172	14	70.3568	IEM
DYSF	2	8040	8040(100%)	8040(100%)	223	28	118.74	IEM
EARS2	16	1842	1842(100%)	1842(100%)	239	41	126.581	IEM
EBP	X	813	813(100%)	813(100%)	202	33	114.197	IEM
ECE1	1	2883	2883(100%)	2883(100%)	220	36	114.253	congenital diarrhea
ECSIT	19	1506	1506(100%)	1506(100%)	216	51	134.641	IEM
EDA	X	1416	1416(100%)	1416(100%)	235	57	149.048	IEM
EDA2R	X	1044	1044(100%)	1044(100%)	171	37	105.086	IEM
EDAR	2	1677	1677(100%)	1677(100%)	220	49	126.791	IEM
EDARADD	1	798	798(100%)	798(100%)	171	32	91.1867	IEM
EDN3	20	867	867(100%)	867(100%)	241	49	137.543	congenital diarrhea
EDNRA	4	1494	1494(100%)	1494(100%)	144	30	84.3588	congenital diarrhea
EDNRB	13	1539	1539(100%)	1539(100%)	201	38	103.899	congenital diarrhea
EGF	4	4344	4344(100%)	4344(100%)	209	21	96.2689	IEM
EGFR	7	4473	4473(100%)	4473(100%)	421	31	117.226	congenital diarrhea
EGR2	10	1491	1491(100%)	1491(100%)	338	68	175.26	IEM
EHHADH	3	2382	2382(100%)	2382(100%)	147	46	105.476	IEM
EIF2AK3	2	3861	3861(100%)	3861(100%)	440	30	96.5843	IEM
EIF2B1	12	1188	1188(100%)	1188(100%)	175	32	103.549	IEM
EIF2S3	X	1779	1779(100%)	1779(100%)	126	33	79.9786	IEM
EIF4H	7	867	867(100%)	536(61.8224%)	74	8	25.5087	IEM
ELAC2	17	3201	3201(100%)	3201(100%)	268	35	128.348	IEM
ELANE	19	954	954(100%)	954(100%)	275	49	146.265	congenital diarrhea
ELF4	X	2232	2232(100%)	2232(100%)	157	30	102.608	congenital diarrhea
ELN	7	3165	3165(100%)	3165(100%)	440	22	118.276	congenital diarrhea
ELP1	9	5079	5079(100%)	5079(100%)	201	20	85.2735	congenital diarrhea
EMD	X	945	945(100%)	945(100%)	155	34	114.211	IEM
ENG	9	2298	2298(100%)	2298(100%)	236	55	137.171	congenital diarrhea
ENO3	17	1635	1635(100%)	1635(100%)	199	42	109.007	IEM
ENPP1	6	3528	3528(100%)	3528(100%)	193	23	78.3863	IEM
EPAS1	2	3093	3093(100%)	3093(100%)	223	37	126.058	IEM
EPB41	1	2436	2436(100%)	2436(100%)	136	32	78.9947	IEM
EPB42	15	2556	2556(100%)	2556(100%)	248	30	131.013	IEM
EPCAM	2	1215	1215(100%)	1215(100%)	172	31	81.0609	congenital diarrhea
EPHX2	8	2238	2238(100%)	2238(100%)	227	35	79.2596	IEM
EPM2A	6	1116	1116(100%)	1116(100%)	160	23	95.2921	IEM
ERAP1	5	3417	3417(100%)	3417(100%)	154	22	84.9113	IEM
ERBB2	17	4578	4578(100%)	4578(100%)	201	30	113.673	congenital diarrhea
ERBB3	12	4869	4869(100%)	4869(100%)	181	26	102.656	congenital diarrhea
ERCC2	19	2973	2973(100%)	2973(100%)	266	31	144.324	congenital diarrhea
ERCC3	2	2799	2799(100%)	2799(100%)	175	38	113.019	congenital diarrhea
ERCC4	16	3081	3081(100%)	3065(99.4807%)	206	12	101.907	congenital diarrhea
ERCC5	13	4011	4011(100%)	4011(100%)	152	20	83.4784	congenital diarrhea
ERCC6	10	5082	5082(100%)	5082(100%)	171	23	89.4288	congenital diarrhea
ERCC8	5	1551	1551(100%)	1551(100%)	129	31	69.6589	congenital diarrhea
ESCO2	8	2106	2106(100%)	2106(100%)	97	23	61.5807	IEM
ESR1	6	2028	2028(100%)	2028(100%)	248	40	134.979	IEM
ESS2	22	1731	1731(100%)	1731(100%)	238	46	134.653	IEM
ETFA	15	1362	1362(100%)	1362(100%)	125	26	72.8634	IEM
ETFB	19	948	948(100%)	948(100%)	282	74	161.416	IEM
ETFDH	4	2244	2244(100%)	2243(99.9554%)	196	19	82.1243	IEM
ETHE1	19	975	975(100%)	975(100%)	164	45	111.834	congenital diarrhea
EXT1	8	2571	2571(100%)	2571(100%)	169	40	97.7709	IEM
EXT2	11	2547	2547(100%)	2547(100%)	177	32	97.0616	IEM
EXT2	11	2547	2547(100%)	2547(100%)	177	32	97.0616	IEM
EXTL3	8	2910	2910(100%)	2910(100%)	209	51	144.142	IEM
EYS	6	10635	10635(100%)	10633(99.9812%)	195	18	79.6398	IEM
F10	13	1707	1707(100%)	1707(100%)	240	53	150.635	IEM
F12	5	2268	2268(100%)	2268(100%)	369	50	172.087	IEM
F2	11	2289	2289(100%)	2289(100%)	238	46	132.844	IEM
F5	1	7425	7425(100%)	7424(99.9865%)	243	19	98.7965	congenital diarrhea
F8	X	7836	7836(100%)	7829(99.9107%)	161	19	81.1876	congenital diarrhea
FA2H	16	1329	1329(100%)	1315(98.9466%)	265	15	136.096	IEM
FADD	11	687	687(100%)	687(100%)	223	60	161.517	IEM
FAH	15	1680	1680(100%)	1680(100%)	218	26	97.4881	IEM/congenital diarrhea
FAM161A	2	2361	2361(100%)	2361(100%)	157	36	85.0584	IEM
FAM20A	17	1956	1956(100%)	1956(100%)	227	26	112.95	IEM
FAM20C	7	2055	2055(100%)	2055(100%)	302	57	161.527	IEM
FAN1	15	3444	3444(100%)	3444(100%)	200	37	97.8206	IEM
FANCA	16	5658	5658(100%)	5658(100%)	221	31	105.427	IEM
FANCB	X	2820	2820(100%)	2820(100%)	132	23	67.9071	IEM
FANCC	9	2097	2097(100%)	2097(100%)	174	29	84.8317	IEM
FANCD2	3	5676	5676(100%)	5664(99.7886%)	177	15	84.0428	IEM
FANCE	6	1911	1911(100%)	1911(100%)	247	42	119.525	IEM
FANCF	11	1155	1155(100%)	1155(100%)	201	44	148.484	IEM
FANCG	9	2289	2289(100%)	2285(99.8253%)	163	16	101.332	IEM
FANCI	15	5097	5097(100%)	5047(99.019%)	141	6	73.805	IEM
FANCL	2	1548	1548(100%)	1544(99.7416%)	98	19	56.9671	IEM
FANCM	14	6837	6837(100%)	6795(99.3857%)	214	16	64.6654	IEM
FARS2	6	1536	1536(100%)	1536(100%)	174	37	108.852	IEM
FAS	10	1185	1185(100%)	1185(100%)	92	21	58.9603	IEM
FASLG	1	966	966(100%)	966(100%)	118	39	80.3209	IEM
FASTKD2	2	2463	2463(100%)	2463(100%)	119	31	71.2525	IEM
FAT4	4	15456	15456(100%)	15450(99.9612%)	305	17	112.417	IEM
FBLN5	14	1677	1677(100%)	1677(100%)	213	30	116.857	IEM
FBN1	15	10566	10566(100%)	10566(100%)	225	23	101.278	IEM
FBP1	9	1227	1227(100%)	1227(100%)	162	53	112.474	IEM/congenital diarrhea
FBXL4	6	2076	2076(100%)	1893(91.185%)	67	15	33.738	IEM
FCGR2A	1	1161	1161(100%)	848(73.0405%)	211	10	52.2205	congenital diarrhea
FCGR2B	1	1173	1173(100%)	1033(88.0648%)	101	13	41.8926	IEM
FDFT1	8	1494	1494(100%)	1494(100%)	364	43	110.67	IEM
FECH	18	1602	1602(100%)	1602(100%)	161	31	95.8165	IEM
FGA	4	2781	2781(100%)	2781(100%)	164	34	99.3423	IEM
FGB	4	1716	1716(100%)	1716(100%)	201	43	112.093	IEM
FGF23	12	846	846(100%)	846(100%)	183	50	123.96	IEM
FGF8	10	915	915(100%)	915(100%)	211	73	133.136	IEM
FGFR1	8	2979	2979(100%)	2979(100%)	232	50	136.005	IEM
FGFR2	10	2979	2979(100%)	2979(100%)	191	25	99.0587	IEM
FGFR3	4	2931	2931(100%)	2931(100%)	233	68	153.901	IEM
FGFR4	5	2919	2919(100%)	2919(100%)	263	71	160.712	congenital diarrhea
FGG	4	1614	1614(100%)	1614(100%)	121	27	72.197	IEM
FH	1	1833	1833(100%)	1833(100%)	236	20	86.7076	IEM
FHL1	X	1071	1071(100%)	1071(100%)	196	52	116.368	IEM
FHL2	2	990	990(100%)	990(100%)	165	42	108.641	IEM
FIG4	6	3414	3414(100%)	3414(100%)	142	24	76.0469	IEM
FIP1L1	4	2325	2325(100%)	2325(100%)	168	27	75.8206	IEM
FKBP10	17	2049	2049(100%)	2046(99.8536%)	201	18	129.61	IEM
FKBP14	7	756	756(100%)	756(100%)	112	33	72.1336	IEM
FKBP6	7	1224	1224(100%)	1224(100%)	145	38	88.982	IEM
FKRP	19	1518	1518(100%)	1518(100%)	249	71	188.318	IEM
FKTN	9	1656	1656(100%)	1654(99.8792%)	131	19	79.5622	IEM
FLAD1	1	1683	1683(100%)	1413(83.9572%)	40	14	25.426	IEM
FLCN	17	2070	2070(100%)	2070(100%)	199	50	133.127	IEM
FLI1	11	1629	1629(100%)	1629(100%)	174	27	102.767	IEM
FLNA	X	9354	9354(100%)	9354(100%)	260	59	162.429	IEM
FLNB	3	9189	9189(100%)	9189(100%)	230	28	126.019	IEM
FLNC	7	9489	9489(100%)	9489(100%)	334	38	135.64	IEM
FLT1	13	4917	4917(100%)	4917(100%)	176	29	89.1497	IEM
FLT4	5	4992	4992(100%)	4992(100%)	250	51	148.947	IEM
FMO3	1	1839	1839(100%)	1839(100%)	222	28	101.797	IEM
FMR1	X	2409	2409(100%)	2409(100%)	187	31	87.9253	IEM
FN1	2	8814	8814(100%)	8814(100%)	171	29	100.724	IEM
FOLR1	11	894	894(100%)	894(100%)	195	56	116.938	IEM
FOXA2	20	1434	1434(100%)	1434(100%)	229	49	159.75	IEM
FOXC2	16	1536	1536(100%)	1536(100%)	261	77	171.037	IEM
FOXF1	16	1200	1200(100%)	1200(100%)	270	26	162.169	IEM
FOXG1	14	1500	1500(100%)	1500(100%)	272	35	175.077	IEM
FOXH1	8	1188	1188(100%)	1188(100%)	188	38	134.146	IEM
FOXI1	5	1197	1197(100%)	1197(100%)	220	49	152.845	IEM
FOXP1	3	2514	2514(100%)	2514(100%)	197	25	99.2216	IEM
FOXP2	7	2628	2628(100%)	2628(100%)	215	28	96.0065	IEM
FOXP3	X	1626	1626(100%)	1626(100%)	236	70	140.154	congenital diarrhea
FOXRED1	11	1791	1791(100%)	1791(100%)	242	42	128.141	IEM
FSCN2	17	1629	1629(100%)	1629(100%)	293	50	184.496	IEM
FSHR	2	2388	2388(100%)	2388(100%)	190	28	101.53	IEM
FTCD	21	2046	2046(100%)	2034(99.4135%)	222	16	129.323	IEM
FTL	19	648	648(100%)	433(66.821%)	31	14	21.9645	IEM
FUCA1	1	1641	1641(100%)	1641(100%)	237	30	108.295	IEM
FUS	16	2031	2031(100%)	2031(100%)	218	35	124.738	IEM
FUT8	14	1998	1998(100%)	1998(100%)	142	25	82.0671	IEM
FUZ	19	1587	1587(100%)	1587(100%)	261	44	133.512	IEM
FXN	9	783	783(100%)	783(100%)	187	38	94.4432	IEM
FXYD2	11	351	351(100%)	351(100%)	138	50	86.416	IEM
FZD4	11	1674	1674(100%)	1674(100%)	280	36	146.674	IEM
G6PC	17	1224	1224(100%)	1224(100%)	170	53	123.7	IEM
G6PC3	17	1221	1221(100%)	1221(100%)	218	73	146.34	IEM
G6PD	X	1908	1908(100%)	1908(100%)	241	52	136.224	IEM
GAA	17	3429	3429(100%)	3429(100%)	246	51	154.195	IEM
GABRA2	4	1626	1626(100%)	1626(100%)	120	21	72.821	IEM
GABRD	1	1629	1629(100%)	1629(100%)	241	54	143.842	IEM
GABRG2	5	1728	1728(100%)	1728(100%)	142	34	81.2112	IEM
GALC	14	2568	2568(100%)	2567(99.9611%)	221	5	86.1741	IEM
GALE	1	1347	1347(100%)	1347(100%)	193	42	134.702	IEM
GALK1	17	1419	1419(100%)	1419(100%)	282	78	177.866	IEM
GALNS	16	1989	1989(100%)	1981(99.5978%)	221	13	125.626	IEM
GALNT12	9	2046	2046(100%)	2046(100%)	295	32	126.774	IEM
GALNT2	1	2196	2196(100%)	2191(99.7723%)	206	18	105.297	IEM
GALNT3	2	2202	2202(100%)	2202(100%)	134	31	77.7357	IEM
GALT	9	1470	1470(100%)	1470(100%)	203	43	132.807	IEM/congenital diarrhea
GAMT	19	891	891(100%)	891(100%)	210	41	127.439	IEM
GARS1	7	2730	2730(100%)	2730(100%)	310	35	94.7538	IEM
GAS1	9	1068	1068(100%)	1068(100%)	308	33	211.144	IEM
GATA1	X	1392	1392(100%)	1392(100%)	246	45	143.656	congenital diarrhea
GATA2	3	1593	1593(100%)	1593(100%)	307	57	171.231	congenital diarrhea
GATA3	10	1482	1482(100%)	1482(100%)	248	26	142.85	congenital diarrhea
GATA4	8	1509	1509(100%)	1509(100%)	254	33	148.715	congenital diarrhea
GATA6	18	1968	1968(100%)	1968(100%)	268	33	162.516	congenital diarrhea
GATAD1	7	960	960(100%)	960(100%)	181	33	105.438	IEM
GATM	15	1542	1542(100%)	1542(100%)	175	29	94.3197	IEM
GBA	1	1941	1941(100%)	1941(100%)	201	47	117.389	IEM
GBE1	3	2589	2589(100%)	2589(100%)	198	21	82.6516	IEM
GCDH	19	1647	1647(100%)	1647(100%)	200	54	121.469	IEM
GCGR	17	1824	1824(100%)	1824(100%)	251	47	148.996	IEM
GCH1	14	933	933(100%)	933(100%)	260	36	127.066	IEM
GCK	7	1698	1698(100%)	1698(100%)	300	41	138.789	IEM
GCLC	6	2394	2394(100%)	2394(100%)	179	30	78.8922	IEM
GCM2	6	1671	1671(100%)	1671(100%)	262	33	117.932	IEM
GDAP1	8	1257	1257(100%)	1257(100%)	168	48	96.288	IEM
GDF2	10	1350	1350(100%)	1350(100%)	252	79	151.676	IEM
GDNF	5	696	696(100%)	696(100%)	279	57	160.684	congenital diarrhea
GFAP	17	1569	1569(100%)	1569(100%)	278	27	151.836	IEM
GFER	16	708	708(100%)	708(100%)	260	82	182.665	IEM
GFI1	1	1449	1449(100%)	1449(100%)	291	47	164.758	congenital diarrhea
GFM1	3	2796	2796(100%)	2796(100%)	146	35	89.7529	IEM
GFPT1	2	2616	2616(100%)	2616(100%)	151	32	80.8307	IEM
GFRA1	10	1653	1653(100%)	1653(100%)	230	50	125.076	IEM
GGCX	2	2727	2727(100%)	2727(100%)	184	33	104.838	IEM
GH1	17	804	804(100%)	804(100%)	272	65	164.786	IEM
GHR	5	2187	2187(100%)	2187(100%)	161	20	91.2602	IEM
GHRL	3	474	474(100%)	474(100%)	206	56	116.47	IEM
GHSR	3	1161	1161(100%)	1161(100%)	213	35	156.176	IEM
GJA1	6	1179	1179(100%)	1179(100%)	175	89	131.255	IEM
GJB3	1	843	843(100%)	843(100%)	268	81	199.585	IEM
GJB4	1	831	831(100%)	831(100%)	219	78	167.838	IEM
GJC2	1	1350	1350(100%)	1350(100%)	437	44	306.893	IEM
GK	X	2310	2310(100%)	2310(100%)	190	25	77.3615	IEM
GLA	X	1500	1500(100%)	1500(100%)	150	37	91.688	IEM/congenital diarrhea
GLB1	3	2514	2514(100%)	2514(100%)	190	35	105.442	IEM
GLDC	9	3813	3813(100%)	3813(100%)	250	52	128.742	IEM
GLE1	9	2577	2577(100%)	2567(99.612%)	243	13	114.548	IEM
GLI2	2	5151	5151(100%)	5151(100%)	264	30	161.752	IEM
GLI3	7	5163	5163(100%)	5163(100%)	255	32	136.673	IEM
GLIS3	9	2598	2598(100%)	2598(100%)	258	50	142.62	IEM
GLMN	1	2325	2325(100%)	2308(99.2688%)	116	15	58.3329	IEM
GLRA1	5	1620	1620(100%)	1620(100%)	156	40	97.7463	IEM
GLRX5	14	534	534(100%)	534(100%)	267	37	141.32	IEM
GLRX5	14	534	534(100%)	534(100%)	267	37	141.32	IEM
GLUD1	10	2067	2067(100%)	1968(95.2104%)	60	15	35.1461	IEM
GLUL	1	1302	1302(100%)	1302(100%)	156	53	102.646	IEM
GLYCTK	3	1692	1692(100%)	1692(100%)	248	63	165.977	IEM
GM2A	5	702	702(100%)	702(100%)	188	35	99.7778	IEM
GMPPB	3	1353	1353(100%)	883(65.2624%)	39	7	23.0251	IEM
GNAQ	9	1290	1290(100%)	985(76.3566%)	137	8	45.9612	IEM
GNAS	20	1575	1575(100%)	1575(100%)	215	29	113.594	IEM
GNE	9	2499	2499(100%)	2499(100%)	182	29	101.633	IEM
GNMT	6	1068	1068(100%)	1061(99.3446%)	230	12	133.26	IEM
GNPAT	1	2523	2523(100%)	2523(100%)	186	30	82.8181	IEM
GNPTAB	12	4401	4401(100%)	4398(99.9318%)	277	18	83.4594	IEM
GNPTG	16	1248	1248(100%)	1248(100%)	295	63	139.272	IEM
GNS	12	2079	2079(100%)	2079(100%)	180	28	88.6094	IEM/congenital diarrhea
GORAB	1	1335	1335(100%)	1335(100%)	185	35	93.9311	IEM
GOSR2	17	819	819(100%)	819(100%)	151	43	98.4103	IEM
GP1BA	17	1989	1989(100%)	1989(100%)	414	32	282.294	congenital diarrhea
GP1BB	22	681	681(100%)	681(100%)	527	178	402.511	congenital diarrhea
GP9	3	564	564(100%)	564(100%)	498	179	409.619	IEM
GPC3	X	1983	1983(100%)	1983(100%)	295	23	107.088	IEM
GPC4	X	1941	1941(100%)	1933(99.5878%)	175	15	106.037	IEM
GPC6	13	1938	1938(100%)	1938(100%)	214	39	107.019	IEM
GPD1	12	1290	1290(100%)	1290(100%)	239	55	132.38	IEM
GPD2	2	2664	2664(100%)	2664(100%)	199	34	95.0938	IEM
GPHN	14	3000	3000(100%)	3000(100%)	147	30	76.2237	IEM
GPHN	14	3000	3000(100%)	3000(100%)	147	30	76.2237	IEM
GPI	19	2217	2217(100%)	2217(100%)	180	36	103.094	IEM
GPIHBP1	8	675	675(100%)	675(100%)	260	57	150.037	IEM
GRB10	7	2265	2265(100%)	2265(100%)	232	26	109.249	IEM
GREM1	15	585	585(100%)	585(100%)	231	56	148.34	congenital diarrhea
GRHL2	8	2358	2358(100%)	2358(100%)	191	33	95.693	IEM
GRHPR	9	1257	1257(100%)	1257(100%)	217	56	132.239	IEM
GRIP1	12	3951	3951(100%)	3951(100%)	245	24	95.3999	IEM
GRM7	3	3048	3048(100%)	3048(100%)	250	31	120.419	IEM
GSN	9	2859	2859(100%)	2813(98.391%)	224	10	121.585	IEM
GSR	8	1959	1959(100%)	1959(100%)	251	29	101.667	IEM
GSS	20	1785	1785(100%)	1785(100%)	227	42	130.925	IEM
GSTM3	1	918	918(100%)	918(100%)	148	21	84.5904	IEM
GTF2H5	6	276	276(100%)	276(100%)	81	38	63.2645	IEM
GTF2I	7	5780	4009(69.3599%)	3892(67.3356%)	191	0	59.4234	IEM
GTF2IRD1	7	3660	3660(100%)	3660(100%)	299	41	131.528	IEM
GTPBP3	19	1749	1749(100%)	1410(80.6175%)	58	8	31.0097	IEM
GUCA1B	6	723	723(100%)	723(100%)	160	64	122.817	IEM
GUCY2C	12	4032	4032(100%)	4004(99.3056%)	118	10	70.1094	congenital diarrhea
GUCY2D	17	3852	3852(100%)	3834(99.5327%)	278	14	135.923	congenital diarrhea
GUSB	7	2316	2316(100%)	2316(100%)	201	25	116.562	IEM
GYG1	3	1293	1293(100%)	1293(100%)	215	38	137.52	IEM
GYPC	2	507	507(100%)	507(100%)	149	51	94.0355	IEM
GYS1	19	2694	2694(100%)	2694(100%)	253	46	133.177	IEM
GYS2	12	2592	2592(100%)	2592(100%)	137	28	81.8438	IEM
HACE1	6	3450	3450(100%)	3439(99.6812%)	149	15	69.6959	IEM
HADH	4	1185	1185(100%)	1185(100%)	256	47	112.572	IEM/congenital diarrhea
HADHA	2	2892	2892(100%)	2892(100%)	168	34	96.4509	IEM
HADHB	2	1875	1875(100%)	1856(98.9867%)	119	14	72.3627	IEM
HAL	12	2574	2574(100%)	2574(100%)	201	26	92.5214	IEM
HAMP	19	345	345(100%)	345(100%)	182	66	120.493	IEM
HAND2	4	714	714(100%)	702(98.3193%)	178	15	106.826	IEM
HARS2	5	1911	1911(100%)	1911(100%)	220	23	104.739	IEM
HBB	11	534	534(100%)	534(100%)	223	83	146.5	congenital diarrhea
HCCS	X	987	987(100%)	987(100%)	123	32	76.922	IEM
HCFC1	X	6888	6888(100%)	6888(100%)	273	38	142.766	IEM
HEXA	15	2010	2010(100%)	2010(100%)	239	28	89.202	IEM
HEXB	5	2091	2091(100%)	2063(98.6609%)	247	17	87.6447	IEM/congenital diarrhea
HFE	6	1227	1227(100%)	1227(100%)	183	56	123.134	IEM
HGD	3	1758	1758(100%)	1758(100%)	135	30	77.7315	IEM
HGSNAT	8	2448	2448(100%)	2448(100%)	179	24	87.3121	IEM/congenital diarrhea
HIBCH	2	1581	1581(100%)	1581(100%)	154	29	71.351	IEM
HLCS	21	2451	2451(100%)	2450(99.9592%)	181	19	110.452	IEM
HMBS	11	1506	1506(100%)	1506(100%)	218	40	116.212	IEM/congenital diarrhea
HMGCL	1	1248	1248(100%)	1248(100%)	175	37	105.926	IEM/congenital diarrhea
HMGCS2	1	1797	1797(100%)	1797(100%)	215	40	105	IEM/congenital diarrhea
HNF4A	20	1725	1725(100%)	1725(100%)	237	44	122.762	congenital diarrhea
HOGA1	10	1194	1194(100%)	1194(100%)	216	45	130.506	IEM
HPD	12	1602	1602(100%)	1602(100%)	212	41	107.076	IEM
HPRT1	X	927	927(100%)	927(100%)	137	29	78.5254	IEM
HPS1	10	2643	2643(100%)	2643(100%)	208	36	125.302	IEM/congenital diarrhea
HSD17B10	X	966	966(100%)	966(100%)	171	52	116.968	IEM
HSD17B4	5	2931	2931(100%)	2931(100%)	128	28	71.0392	IEM
HSD3B7	16	1290	1290(100%)	1290(100%)	269	78	162.797	IEM/congenital diarrhea
HSPA9	5	2550	2550(100%)	2550(100%)	170	26	83.7953	IEM
HSPD1	2	2052	2052(100%)	2052(100%)	60	20	36.7115	IEM
HTRA2	2	1617	1617(100%)	1617(100%)	178	38	116.615	IEM/congenital diarrhea
HYAL1	3	1398	1398(100%)	1381(98.784%)	200	9	148.034	IEM
ICOS	2	750	750(100%)	750(100%)	162	37	82.4387	congenital diarrhea
IDH2	15	1689	1689(100%)	1689(100%)	216	55	127.053	IEM
IDS	X	1923	1923(100%)	1923(100%)	259	41	106.662	IEM/congenital diarrhea
IDUA	4	2382	2382(100%)	2382(100%)	353	32	159.72	IEM/congenital diarrhea
IER3IP1	18	339	339(100%)	339(100%)	95	40	72.0354	IEM
IFIH1	2	3558	3558(100%)	3526(99.1006%)	184	13	82.147	congenital diarrhea
IFNG	12	621	621(100%)	620(99.839%)	122	8	72.8454	congenital diarrhea
IFNGR1	6	1680	1680(100%)	1676(99.7619%)	150	18	82.5738	congenital diarrhea
IGLL1	22	732	732(100%)	732(100%)	291	45	173.743	congenital diarrhea
IKBKB	8	2901	2901(100%)	2901(100%)	225	40	115.487	congenital diarrhea
IKBKG	X	1530	1530(100%)	1530(100%)	298	115	209.858	congenital diarrhea
IKZF1	7	1770	1770(100%)	1770(100%)	377	102	259.692	congenital diarrhea
IL10	1	687	687(100%)	687(100%)	219	36	98.4047	congenital diarrhea
IL10RA	11	1947	1947(100%)	1947(100%)	207	41	132.557	congenital diarrhea
IL21R	16	1857	1857(100%)	1857(100%)	240	61	142.044	congenital diarrhea
IL2RA	10	1059	1059(100%)	1059(100%)	115	33	76.4844	congenital diarrhea
IL2RB	22	1926	1926(100%)	1628(84.5275%)	71	14	29.1324	congenital diarrhea
IL2RG	X	1350	1350(100%)	1350(100%)	167	37	98.9622	congenital diarrhea
IL6	7	789	789(100%)	789(100%)	185	45	115.105	congenital diarrhea
IL6ST	5	3207	3207(100%)	3207(100%)	133	20	69.1646	congenital diarrhea
IL7R	5	1620	1620(100%)	1620(100%)	160	24	71.4099	congenital diarrhea
IRF4	6	1596	1596(100%)	1596(100%)	194	30	121.705	IEM
ISCU	12	654	654(100%)	654(100%)	282	50	117.998	IEM
ITCH	20	3279	3279(100%)	3279(100%)	131	29	67.9497	congenital diarrhea
ITGA2	5	4446	4446(100%)	4446(100%)	151	31	81.1795	congenital diarrhea
ITGA2B	17	4020	4020(100%)	4020(100%)	228	41	131.48	congenital diarrhea
ITGA6	2	3972	3972(100%)	3972(100%)	228	22	80.288	congenital diarrhea
ITGB2	21	2760	2760(100%)	2760(100%)	243	58	143.494	congenital diarrhea
ITGB3	17	2817	2817(100%)	2817(100%)	290	23	135.477	congenital diarrhea
ITGB4	17	6639	6639(100%)	6639(100%)	274	34	154.38	congenital diarrhea
ITPA	20	825	825(100%)	825(100%)	235	39	105.388	IEM
IVD	15	1641	1641(100%)	1641(100%)	274	43	118.062	IEM
JAK3	19	4065	4065(100%)	4062(99.9262%)	220	18	136.589	congenital diarrhea
KARS1	16	2214	2214(100%)	2214(100%)	178	24	88.6838	IEM
KCNJ1	11	1236	1236(100%)	1236(100%)	138	35	105.498	IEM/congenital diarrhea
KHK	2	1137	1137(100%)	1137(100%)	214	55	127.286	IEM
KIF1B	1	12139	6989(57.5748%)	6869(56.5862%)	228	0	47.0879	congenital diarrhea
KIT	4	3561	3561(100%)	3561(100%)	203	40	101.698	congenital diarrhea
KMT5B	11	2958	2958(100%)	2958(100%)	139	27	81.5085	congenital diarrhea
KRAS	12	690	690(100%)	690(100%)	112	30	76.6319	congenital diarrhea
KYNU	2	1788	1788(100%)	1788(100%)	185	30	83.0694	IEM
L2HGDH	14	1692	1692(100%)	1692(100%)	292	22	93.9551	IEM
LAMP2	X	1503	1503(100%)	1503(100%)	148	39	78.0399	IEM
LARGE1	22	2691	2691(100%)	2691(100%)	215	42	116.238	IEM
LARS2	3	3312	3312(100%)	3312(100%)	306	55	149.589	IEM
LBR	1	2238	2238(100%)	2238(100%)	133	20	73.8548	IEM
LCAT	16	1503	1503(100%)	1503(100%)	254	63	142.097	IEM
LCK	1	1890	1890(100%)	1890(100%)	186	41	121.26	congenital diarrhea
LCT	2	6294	6294(100%)	6294(100%)	189	28	113.289	IEM/congenital diarrhea
LDHA	11	1209	1209(100%)	1209(100%)	196	26	117.551	IEM
LDHB	12	1215	1215(100%)	1215(100%)	232	21	97.5169	IEM
LDLR	19	3123	3123(100%)	3123(100%)	250	38	134.58	IEM
LDLRAP1	1	1197	1197(100%)	1197(100%)	203	31	120.625	IEM
LEP	7	564	564(100%)	564(100%)	157	55	112.262	IEM
LEPR	1	4038	4038(100%)	4034(99.9009%)	122	17	62.0634	IEM
LETM1	4	2640	2640(100%)	2640(100%)	390	43	152.816	IEM
LFNG	7	1380	1380(100%)	1380(100%)	194	35	120.016	IEM
LIAS	4	1449	1449(100%)	1449(100%)	159	29	75.5825	IEM
LIG1	19	3570	3570(100%)	3567(99.916%)	226	17	107.631	congenital diarrhea
LIG3	17	3600	3600(100%)	3600(100%)	206	34	111.562	congenital diarrhea
LIG4	13	2766	2766(100%)	2766(100%)	119	28	77.8912	congenital diarrhea
LIPA	10	1470	1470(100%)	1470(100%)	162	27	77.5279	IEM/congenital diarrhea
LIPC	15	1770	1770(100%)	1770(100%)	248	39	113.34	IEM/congenital diarrhea
LIPI	21	1746	1746(100%)	1746(100%)	127	22	64.3099	IEM
LMBRD1	6	2103	2103(100%)	2103(100%)	117	29	64.8835	IEM
LPIN1	2	3243	3243(100%)	3243(100%)	205	32	92.4829	IEM
LPL	8	1728	1728(100%)	1728(100%)	159	26	82.6435	IEM
LRBA	4	10302	10302(100%)	10291(99.8932%)	164	18	71.1724	congenital diarrhea
LRPPRC	2	5325	5325(100%)	5318(99.8685%)	224	17	77.628	IEM
LRRC8A	9	2493	2493(100%)	2493(100%)	236	67	154.794	congenital diarrhea
LRRK2	12	9114	9114(100%)	9114(100%)	153	27	82.5797	congenital diarrhea
MADD	11	5994	5994(100%)	5994(100%)	187	28	108.334	congenital diarrhea
MAGT1	X	1404	1404(100%)	1404(100%)	144	35	84.5306	IEM
MAN1B1	9	2490	2490(100%)	2490(100%)	225	44	125.659	IEM
MAN2B1	19	3756	3756(100%)	3756(100%)	199	26	122.493	IEM
MANBA	4	3150	3150(100%)	3150(100%)	188	23	79.0832	IEM
MAOA	X	2034	2034(100%)	2034(100%)	160	23	79.8732	congenital diarrhea
MARS2	2	1812	1812(100%)	1812(100%)	275	44	151.748	IEM
MAT1A	10	1458	1458(100%)	1458(100%)	209	47	110.298	IEM
MC2R	18	924	924(100%)	924(100%)	246	43	142.433	congenital diarrhea
MCCC1	3	2748	2748(100%)	2748(100%)	151	26	82.4298	IEM
MCCC2	5	2202	2202(100%)	2202(100%)	228	29	87.7025	IEM
MCEE	2	621	621(100%)	621(100%)	118	36	84.9356	IEM
MCM6	2	2976	2976(100%)	2976(100%)	131	32	80.2476	congenital diarrhea
MCOLN1	19	2163	2163(100%)	2163(100%)	211	42	119.589	IEM
MEFV	16	2646	2646(100%)	2646(100%)	184	29	119.072	congenital diarrhea
MEN1	11	2103	2103(100%)	2103(100%)	230	56	130.526	congenital diarrhea
MFF	2	1299	1299(100%)	1299(100%)	174	54	112.047	IEM
MFN2	1	2784	2784(100%)	2784(100%)	230	47	124.902	IEM
MFSD8	4	1917	1917(100%)	1917(100%)	117	23	75.1304	IEM
MGAT2	14	1374	1374(100%)	1374(100%)	256	23	151.533	IEM
MICU1	10	1761	1761(100%)	1738(98.6939%)	55	16	35.1175	IEM
MLYCD	16	1632	1632(100%)	1632(100%)	200	26	132.234	IEM/congenital diarrhea
MMAA	4	1437	1437(100%)	1437(100%)	136	26	79.4099	IEM
MMAB	12	1023	1023(100%)	1023(100%)	270	30	93.3402	IEM
MMACHC	1	969	969(100%)	969(100%)	149	34	97.8535	IEM
MMADHC	2	1101	1101(100%)	1101(100%)	140	29	77.6158	IEM
MMUT	6	2613	2613(100%)	2612(99.9617%)	151	19	79.982	IEM
MOCS1	6	2241	1450(64.7033%)	1450(64.7033%)	293	0	97.5172	IEM
MOCS2	5	717	717(100%)	717(100%)	152	33	84.2929	IEM
MOGS	2	2634	2634(100%)	2634(100%)	327	38	143.588	IEM
MPC1	6	480	480(100%)	480(100%)	151	46	97.2562	IEM
MPDU1	17	954	954(100%)	954(100%)	204	42	117.898	IEM
MPI	15	1512	1512(100%)	1512(100%)	194	54	120.406	IEM/congenital diarrhea
MPV17	2	741	741(100%)	741(100%)	179	58	95.4629	IEM/congenital diarrhea
MRAP	21	609	609(100%)	609(100%)	182	42	120.071	congenital diarrhea
MRPL3	3	1347	1347(100%)	1347(100%)	158	33	74.5301	IEM
MRPL44	2	1119	1119(100%)	1099(98.2127%)	57	17	31.6443	IEM
MRPS16	10	504	504(100%)	504(100%)	207	53	120.692	IEM
MRPS22	3	1323	1323(100%)	1323(100%)	198	32	86.9448	IEM
MSMO1	4	1032	1032(100%)	1032(100%)	108	20	68.655	IEM
MT-ATP6	MT	711	711(100%)	711(100%)	3167	982	2200.14	congenital diarrhea
MT-ATP8	MT	237	237(100%)	237(100%)	2289	1968	2095.54	congenital diarrhea
MT-CO1	MT	1572	1572(100%)	1572(100%)	3694	604	2624.38	IEM/congenital diarrhea
MT-CO2	MT	714	714(100%)	714(100%)	2721	1387	2393.17	IEM/congenital diarrhea
MT-CO3	MT	814	814(100%)	814(100%)	3434	2581	3137.72	IEM/congenital diarrhea
MT-CYB	MT	1171	1171(100%)	1171(100%)	3433	1918	2816.59	IEM/congenital diarrhea
MTFMT	15	1440	1440(100%)	1440(100%)	156	20	79.8681	IEM
MTHFD1	14	3618	3618(100%)	3618(100%)	233	50	123.131	IEM
MTHFR	1	2301	2301(100%)	2301(100%)	235	39	132.711	IEM
MT-ND1	MT	986	986(100%)	986(100%)	3588	1211	2488.85	IEM/congenital diarrhea
MT-ND2	MT	1072	1072(100%)	1072(100%)	2572	1613	2120.5	IEM/congenital diarrhea
MT-ND3	MT	376	376(100%)	376(100%)	2437	1780	2134.46	IEM/congenital diarrhea
MT-ND4	MT	1408	1408(100%)	1408(100%)	3211	1096	2537.07	IEM/congenital diarrhea
MT-ND4L	MT	327	327(100%)	327(100%)	3346	2175	2973.87	IEM
MT-ND5	MT	1842	1842(100%)	1842(100%)	3434	1408	2623.41	IEM/congenital diarrhea
MT-ND6	MT	555	555(100%)	555(100%)	2563	1677	2069.43	IEM/congenital diarrhea
MTO1	6	2544	2544(100%)	2544(100%)	160	33	85.6879	IEM
MTPAP	10	2019	2019(100%)	2006(99.3561%)	167	18	87.897	IEM
MTR	1	4788	4788(100%)	4788(100%)	164	23	85.731	IEM
MTRR	5	2517	2517(100%)	2517(100%)	193	22	101.092	IEM
MTTP	4	3225	3225(100%)	3225(100%)	160	31	86.134	congenital diarrhea
MVK	12	1491	1491(100%)	1491(100%)	225	37	128.773	IEM/congenital diarrhea
MYD88	3	3000	1359(45.3%)	1321(44.0333%)	464	0	120.368	congenital diarrhea
MYO5B	18	6747	6747(100%)	6733(99.7925%)	242	13	104.705	congenital diarrhea
NAA10	X	948	948(100%)	948(100%)	239	45	105.836	congenital diarrhea
NAGA	22	1506	1506(100%)	1506(100%)	190	52	118.25	IEM
NAGLU	17	2412	2412(100%)	2412(100%)	491	44	185.194	IEM/congenital diarrhea
NAGS	17	1815	1815(100%)	1815(100%)	244	59	161.772	IEM/congenital diarrhea
NARS2	11	1854	1854(100%)	1816(97.9504%)	170	14	72.1041	IEM
NAT8L	4	999	999(100%)	999(100%)	257	42	159.624	IEM
NBN	8	2745	2745(100%)	2745(100%)	124	20	67.0211	congenital diarrhea
NCF4	22	1320	1320(100%)	1320(100%)	246	42	112.042	congenital diarrhea
NDUFA1	X	303	303(100%)	303(100%)	179	50	106.647	IEM
NDUFA10	2	1368	1368(100%)	1368(100%)	148	27	82.1221	IEM
NDUFA11	19	546	546(100%)	546(100%)	226	74	142.923	IEM
NDUFA12	12	558	558(100%)	558(100%)	109	34	69.5789	IEM
NDUFA13	19	585	585(100%)	585(100%)	222	64	115.292	IEM
NDUFA2	5	390	390(100%)	390(100%)	200	59	143.215	IEM
NDUFA4	7	366	366(100%)	366(100%)	103	20	49.918	IEM
NDUFA6	22	555	555(100%)	555(100%)	155	64	119.568	IEM
NDUFA8	9	639	639(100%)	639(100%)	116	30	79.0266	IEM
NDUFA9	12	1464	1464(100%)	1464(100%)	164	41	93.2582	IEM
NDUFAF1	15	1104	1104(100%)	1104(100%)	116	37	77.4221	IEM
NDUFAF3	3	705	705(100%)	705(100%)	201	75	145.197	IEM
NDUFAF4	6	618	618(100%)	604(97.7346%)	151	18	73.335	IEM
NDUFAF5	20	1368	1368(100%)	1368(100%)	150	23	77.2968	IEM
NDUFAF6	8	1272	1272(100%)	1272(100%)	176	33	88.0197	IEM
NDUFB1	14	408	408(100%)	408(100%)	158	37	106.919	IEM
NDUFB3	2	357	357(100%)	357(100%)	132	57	97.3838	IEM
NDUFB9	8	660	660(100%)	660(100%)	210	68	129.624	IEM
NDUFS1	2	2724	2724(100%)	2716(99.7063%)	140	15	78.5419	IEM
NDUFS2	1	1812	1812(100%)	1812(100%)	166	29	94.3113	IEM
NDUFS3	11	1005	1005(100%)	1005(100%)	158	40	103.327	IEM
NDUFS4	5	678	678(100%)	678(100%)	130	35	79.5737	IEM
NDUFS5	1	381	381(100%)	381(100%)	159	43	107.992	IEM
NDUFS6	5	495	495(100%)	495(100%)	300	57	161.515	IEM
NDUFS7	19	882	882(100%)	882(100%)	185	36	113.778	IEM
NDUFS8	11	813	813(100%)	813(100%)	274	61	166.383	IEM
NDUFV1	11	1695	1695(100%)	1695(100%)	198	32	125.473	IEM
NDUFV2	18	990	990(100%)	514(51.9192%)	175	4	33.0081	IEM
NDUFV3	21	417	417(100%)	417(100%)	151	33	103.506	IEM
NEU1	6	1428	1428(100%)	1138(79.6919%)	43	12	27.3193	IEM
NEUROG3	10	675	675(100%)	675(100%)	276	69	188.221	congenital diarrhea
NFKBIA	14	1134	1134(100%)	1134(100%)	187	40	117.734	congenital diarrhea
NFU1	2	1005	1005(100%)	1005(100%)	104	33	67.2338	IEM
NGF	1	756	756(100%)	756(100%)	203	78	156.533	congenital diarrhea
NGLY1	3	2325	2325(100%)	2325(100%)	189	27	87.551	IEM
NHLRC1	6	1218	1218(100%)	1218(100%)	294	34	179.192	IEM
NNT	5	3891	3891(100%)	3891(100%)	161	28	84.1696	IEM/congenital diarrhea
NOD2	16	3483	3483(100%)	3483(100%)	261	42	148.183	congenital diarrhea
NPC1	18	4587	4587(100%)	4510(98.3213%)	195	5	88.952	IEM
NPC2	14	606	606(100%)	606(100%)	127	43	81.1007	IEM
NR3C2	4	3195	3195(100%)	3124(97.7778%)	163	8	84.9484	congenital diarrhea
NRTN	19	654	654(100%)	654(100%)	224	58	160.774	congenital diarrhea
NSDHL	X	1332	1332(100%)	1332(100%)	171	42	104.289	IEM
NSUN2	5	2874	2874(100%)	2874(100%)	161	38	87.9301	congenital diarrhea
NT5C3A	7	1266	1266(100%)	1211(95.6556%)	189	14	57.3049	IEM
NUBPL	14	1290	1290(100%)	1290(100%)	217	34	81.4496	IEM
NUP62	19	1599	1599(100%)	1580(98.8118%)	191	17	135.013	IEM
OAT	10	1590	1590(100%)	1590(100%)	196	33	94.7792	IEM
OCRL	X	3426	3426(100%)	3426(100%)	163	26	90.2323	IEM
OPA1	3	3864	3864(100%)	3864(100%)	156	26	70.4112	IEM
OPA3	19	600	600(100%)	600(100%)	239	83	165.255	IEM
OPLAH	8	4647	4647(100%)	4647(100%)	367	29	167.162	IEM
ORAI1	12	1561	1249(80.0128%)	1154(73.927%)	414	0	153.358	IEM
OTC	X	1365	1365(100%)	1365(100%)	132	21	79.0271	IEM
OXCT1	5	2073	2073(100%)	2073(100%)	125	33	74.1795	IEM
PAH	12	1749	1749(100%)	1749(100%)	146	31	80.8714	IEM
PALB2	16	3951	3951(100%)	3951(100%)	162	24	84.4146	congenital diarrhea
PALLD	4	3891	3891(100%)	3891(100%)	172	31	91.3783	congenital diarrhea
PANK2	20	1923	1923(100%)	1923(100%)	258	28	140.972	IEM
PARK7	1	750	750(100%)	750(100%)	195	25	99.4293	congenital diarrhea
PC	11	4137	4137(100%)	4137(100%)	284	40	150.484	IEM
PCBD1	10	435	435(100%)	435(100%)	198	57	120.646	IEM
PCCA	13	2907	2907(100%)	2898(99.6904%)	248	17	80.5363	IEM
PCCB	3	2324	2231(95.9983%)	2156(92.7711%)	188	0	90.7246	IEM
PCSK1	5	2682	2682(100%)	2682(100%)	219	27	103.061	congenital diarrhea
PCSK9	1	2439	2439(100%)	2439(100%)	445	83	240.491	IEM
PDHA1	X	1503	1503(100%)	1503(100%)	196	55	101.174	IEM
PDHB	3	1380	1380(100%)	1380(100%)	177	28	91.3014	IEM
PDHX	11	1836	1836(100%)	1836(100%)	220	27	95.7887	IEM
PDK1	2	1641	1641(100%)	1641(100%)	187	29	80.9305	IEM
PDP1	8	1644	1644(100%)	1644(100%)	151	63	114.215	IEM
PDSS1	10	1608	1608(100%)	1608(100%)	316	23	122.389	IEM
PDSS2	6	1440	1440(100%)	1440(100%)	224	20	98.9806	IEM
PEPD	19	1932	1932(100%)	1932(100%)	214	51	121.872	IEM
PEX1	7	4572	4572(100%)	4571(99.9781%)	269	10	85.2305	IEM
PEX10	1	1161	1161(100%)	1161(100%)	240	73	158.727	IEM
PEX11B	1	900	900(100%)	900(100%)	195	46	125.709	IEM
PEX12	17	1170	1170(100%)	1170(100%)	147	35	93.2915	IEM
PEX13	2	1332	1332(100%)	1332(100%)	141	29	99.3461	IEM
PEX14	1	1404	1404(100%)	1404(100%)	235	36	120.394	IEM
PEX16	11	1341	1341(100%)	1341(100%)	243	51	139.835	IEM
PEX19	1	1140	1140(100%)	1140(100%)	160	42	91.8035	IEM
PEX2	8	948	948(100%)	948(100%)	138	54	98.9937	IEM
PEX26	22	1068	1068(100%)	1068(100%)	258	33	147.773	IEM
PEX3	6	1482	1482(100%)	1482(100%)	121	23	69.8664	IEM
PEX5	12	2370	2370(100%)	2370(100%)	181	43	113.522	IEM
PEX6	6	3453	3453(100%)	3453(100%)	258	51	148.248	IEM
PEX7	6	1272	1272(100%)	1272(100%)	261	30	102.275	IEM
PFKM	12	3003	3003(100%)	3003(100%)	205	38	111.194	IEM
PGAM2	7	852	852(100%)	852(100%)	236	37	156.415	IEM
PGAP2	11	1128	1128(100%)	947(83.9539%)	40	13	25.8803	IEM
PGAP3	17	1203	1203(100%)	873(72.5686%)	49	11	27.7182	IEM
PGK1	X	1584	1584(100%)	1584(100%)	162	41	101.263	IEM
PGM1	1	2019	2019(100%)	2019(100%)	290	44	130.791	congenital diarrhea
PHGDH	1	1962	1962(100%)	1962(100%)	226	47	126.573	IEM
PHKA1	X	4632	4632(100%)	4632(100%)	238	32	97.6291	IEM
PHKA2	X	4698	4698(100%)	4698(100%)	208	26	99.933	IEM/congenital diarrhea
PHKB	16	4212	4212(100%)	4212(100%)	326	20	81.8528	IEM/congenital diarrhea
PHKG2	16	1491	1491(100%)	1491(100%)	227	43	143.414	IEM/congenital diarrhea
PHYH	10	1287	1287(100%)	1287(100%)	184	37	99.5447	IEM
PIGA	X	1605	1605(100%)	1605(100%)	251	37	110.561	IEM
PIGL	17	969	969(100%)	969(100%)	231	31	105.023	IEM
PIGM	1	1302	1302(100%)	1302(100%)	173	21	119.329	IEM
PIGN	18	3636	3636(100%)	3636(100%)	141	22	70.7164	IEM
PIGO	9	3570	3570(100%)	3570(100%)	201	48	134.139	IEM
PIGT	20	2097	2097(100%)	1693(80.7344%)	50	9	25.3867	IEM/congenital diarrhea
PIGV	1	1572	1572(100%)	1572(100%)	176	41	127.538	IEM
PIK3CD	1	3795	3795(100%)	3795(100%)	360	36	160.895	congenital diarrhea
PIK3R1	5	2625	2625(100%)	2625(100%)	145	33	84.6469	congenital diarrhea
PINK1	1	1986	1986(100%)	1986(100%)	277	57	174.968	IEM/congenital diarrhea
PKP1	1	2571	2571(100%)	2571(100%)	221	47	117.455	congenital diarrhea
PLA2G6	22	2901	2901(100%)	2883(99.3795%)	208	14	123.867	IEM
PLEC	8	15015	15015(100%)	15015(100%)	284	52	173.501	congenital diarrhea
PMM2	16	981	981(100%)	981(100%)	123	27	68.2406	IEM/congenital diarrhea
PNLIP	10	1758	1758(100%)	1758(100%)	164	40	93.1337	IEM
PNP	14	1050	1050(100%)	1050(100%)	177	45	104.51	IEM
PNPO	17	996	996(100%)	996(100%)	241	53	111.848	IEM
PNPT1	2	3192	3192(100%)	3192(100%)	178	20	79.9389	IEM
PODXL	7	1947	1925(98.8701%)	1705(87.5706%)	107	0	33.3816	congenital diarrhea
POLG	15	4380	4380(100%)	4380(100%)	277	38	150.963	IEM/congenital diarrhea
POLG2	17	1698	1698(100%)	1698(100%)	194	29	96.2491	IEM/congenital diarrhea
POMGNT1	1	2613	2613(100%)	2613(100%)	222	46	127.894	IEM
POMGNT2	3	1773	1773(100%)	1773(100%)	267	61	179.411	IEM
POMT1	9	2748	2748(100%)	2748(100%)	248	41	124.93	IEM
POMT2	14	2883	2883(100%)	2850(98.8554%)	249	9	111.889	IEM
POR	7	2493	2493(100%)	2493(100%)	226	56	137.467	IEM
PPA2	4	1365	1365(100%)	1186(86.8864%)	70	11	32.3179	IEM
PPM1B	2	1590	1590(100%)	1590(100%)	149	38	94.1088	IEM
PPM1K	4	1299	1299(100%)	1299(100%)	159	43	99.7691	IEM
PPOX	1	1794	1794(100%)	1794(100%)	190	48	127.083	IEM
PPP2R5D	6	2289	2289(100%)	2289(100%)	398	76	135.337	congenital diarrhea
PPT1	1	1191	1191(100%)	1191(100%)	158	30	82.6952	IEM
PREPL	2	2604	2604(100%)	2596(99.6928%)	128	15	72.1847	IEM
PRKAG2	7	2190	2190(100%)	2190(100%)	238	28	102.674	IEM
PRKN	6	1758	1758(100%)	1758(100%)	250	48	133.472	congenital diarrhea
PRNP	20	792	792(100%)	792(100%)	321	63	197.58	congenital diarrhea
PRODH	22	2223	2071(93.1624%)	2057(92.5326%)	381	0	161.953	IEM
PRPS1	X	1167	1167(100%)	1167(100%)	153	42	95.2665	IEM
PSAP	10	1995	1995(100%)	1995(100%)	231	45	116.634	IEM
PSAT1	9	1383	1383(100%)	1383(100%)	239	31	124.681	IEM
PSPH	7	828	828(100%)	828(100%)	166	40	96.3937	IEM
PTCD1	7	2313	2313(100%)	2313(100%)	238	64	159.661	IEM
PTEN	10	1482	1482(100%)	1482(100%)	504	29	109.112	congenital diarrhea
PTPRC	1	4881	4881(100%)	4881(100%)	168	28	93.3026	congenital diarrhea
PTS	11	618	618(100%)	618(100%)	104	34	64.1068	IEM
PUS1	12	1464	1464(100%)	1464(100%)	199	47	145.822	IEM
PYCR1	17	1170	1170(100%)	1170(100%)	231	29	118.554	IEM
PYGL	14	3144	3143(99.9682%)	3142(99.9364%)	233	0	105.359	IEM
PYGM	11	3129	3129(100%)	3129(100%)	263	41	139.005	IEM
QDPR	4	945	945(100%)	945(100%)	253	31	114.148	IEM
RAB27A	15	816	816(100%)	816(100%)	110	30	65.7708	IEM
RAC1	7	846	846(100%)	610(72.104%)	94	11	38.383	IEM
RAC2	22	759	759(100%)	759(100%)	204	57	117.165	IEM
RAD21	8	2286	2286(100%)	2276(99.5626%)	175	13	75.3097	IEM
RAD50	5	4689	4689(100%)	4689(100%)	176	20	75.6549	IEM
RAD51	15	1290	1290(100%)	1290(100%)	165	34	101.492	IEM
RAD51C	17	1401	1401(100%)	1401(100%)	147	22	74.3433	IEM
RAF1	3	2427	2427(100%)	2427(100%)	217	37	95.9485	IEM
RAG1	11	3162	3162(100%)	3162(100%)	222	44	139.033	congenital diarrhea
RAG2	11	1614	1614(100%)	1614(100%)	172	34	125.778	congenital diarrhea
RAI1	17	5841	5841(100%)	5841(100%)	337	37	166.05	IEM
RANBP2	2	10545	10545(100%)	10545(100%)	339	22	116.141	IEM
RARA	17	1629	1629(100%)	1629(100%)	206	30	114.644	IEM
RARS2	6	2337	2337(100%)	2337(100%)	133	31	70.3094	IEM
RBP3	10	3864	3864(100%)	3864(100%)	239	53	168.896	IEM
RBP4	10	756	756(100%)	756(100%)	179	38	105.675	IEM
RDH12	14	1161	1161(100%)	1161(100%)	178	48	112.59	IEM
RDH5	12	1077	1077(100%)	1077(100%)	313	58	178.873	IEM
RECQL4	8	4257	4257(100%)	4257(100%)	463	51	176.658	congenital diarrhea
REEP6	19	705	705(100%)	627(88.9362%)	45	14	26.9206	IEM
REL	2	2190	2190(100%)	2085(95.2055%)	135	6	77.163	congenital diarrhea
RELN	7	12297	12297(100%)	12297(100%)	206	23	98.645	IEM
REN	1	1521	1521(100%)	1521(100%)	165	36	111.29	IEM
RERE	1	5361	5361(100%)	4212(78.5674%)	68	3	29.091	IEM
RET	10	3945	3945(100%)	3945(100%)	538	23	152.662	congenital diarrhea
RETN	19	417	417(100%)	417(100%)	153	38	110.278	IEM
RETREG1	5	1281	1281(100%)	1281(100%)	141	33	83.0297	IEM
RFC2	7	1395	1395(100%)	1395(100%)	195	50	102.262	IEM
RFT1	3	2016	2016(100%)	2016(100%)	172	27	93.6136	IEM
RFX5	1	2121	2121(100%)	2120(99.9529%)	163	19	112.288	congenital diarrhea
RFX6	6	3357	3357(100%)	3357(100%)	196	23	93.5812	congenital diarrhea
RFXANK	19	1023	1023(100%)	1023(100%)	236	64	139.069	congenital diarrhea
RFXAP	13	909	909(100%)	909(100%)	167	46	107.243	congenital diarrhea
RGR	10	1098	1098(100%)	1098(100%)	181	47	115.722	IEM
RHAG	6	1530	1530(100%)	1530(100%)	132	30	84.6895	IEM
RHCE	1	1554	1554(100%)	1201(77.2844%)	165	12	44.8192	IEM
RHD	1	1554	1512(97.2973%)	834(53.668%)	101	0	25.2934	IEM
RHO	3	1197	1197(100%)	1197(100%)	237	63	155.876	IEM
RIMS2	8	4770	4770(100%)	3775(79.1405%)	71	7	30.8719	IEM
RIN2	20	3195	3195(100%)	3195(100%)	229	31	114.296	IEM
RIT1	1	810	810(100%)	810(100%)	160	71	119.754	IEM
RLBP1	15	1164	1164(100%)	1164(100%)	218	47	139.485	IEM
RMND1	6	1140	1140(100%)	1140(100%)	121	34	69.7237	IEM
RNASEH2A	19	1140	1140(100%)	1140(100%)	221	60	139.07	IEM
RNASEH2B	13	1855	1539(82.965%)	1421(76.6038%)	148	0	58.9671	IEM
RNASEH2C	11	615	615(100%)	615(100%)	253	73	162.498	IEM
RNASET2	6	1041	1041(100%)	1041(100%)	222	28	98.9635	IEM
RNF113A	X	1062	1062(100%)	1062(100%)	182	65	136.099	congenital diarrhea
RNF168	3	1896	1896(100%)	1896(100%)	164	25	92.2479	congenital diarrhea
ROBO1	3	5691	5691(100%)	5691(100%)	178	25	95.6591	IEM
ROBO3	11	5001	5001(100%)	5001(100%)	246	23	129.394	IEM
ROM1	11	1146	1146(100%)	1146(100%)	263	46	168.209	IEM
RP1	8	6561	6561(100%)	6561(100%)	239	24	81.504	IEM
RP1L1	8	7293	7293(100%)	7293(100%)	238	21	149.384	IEM
RP2	X	1203	1203(100%)	1203(100%)	237	21	94.3242	IEM
RP9	7	846	846(100%)	846(100%)	404	38	120.45	IEM
RPA1	17	2361	2361(100%)	2361(100%)	153	33	94.7912	IEM
RPE65	1	2022	2022(100%)	2022(100%)	155	30	88.7829	IEM
RPGR	X	3018	3018(100%)	3018(100%)	325	24	93.3433	IEM
RPGRIP1L	16	4428	4428(100%)	4428(100%)	132	23	73.5359	IEM
RPIA	2	1206	1206(100%)	1206(100%)	164	26	85.1517	IEM
RPL10	X	825	825(100%)	825(100%)	184	53	126.396	IEM
RPL11	1	717	717(100%)	717(100%)	307	106	188.195	IEM
RPL35A	3	453	453(100%)	453(100%)	235	90	177.965	IEM
RPL5	1	1134	1134(100%)	1134(100%)	246	49	130.04	IEM
RPS19	19	588	588(100%)	354(60.2041%)	128	9	34.733	IEM
RPS24	10	543	543(100%)	543(100%)	283	139	238.378	IEM
RPS26	12	468	468(100%)	468(100%)	201	78	133.944	IEM
RRAS2	11	795	795(100%)	795(100%)	236	20	76.0088	IEM
RRM2B	8	1326	1326(100%)	1326(100%)	158	41	80.175	IEM/congenital diarrhea
RSPO1	1	942	942(100%)	942(100%)	189	64	129.654	IEM
RTEL1	20	4680	4680(100%)	3771(80.5769%)	49	6	25.515	IEM
RTN4IP1	6	1461	1461(100%)	1281(87.6797%)	63	11	35.7755	IEM
RUNX1	21	1683	1683(100%)	1683(100%)	266	29	138.543	congenital diarrhea
RXYLT1	12	1512	1512(100%)	1484(98.1481%)	120	13	70.4907	IEM
RYR1	19	18297	18297(100%)	18276(99.8852%)	358	15	140.407	IEM
SAA1	11	459	459(100%)	459(100%)	198	36	137.022	congenital diarrhea
SACS	13	14010	14010(100%)	14000(99.9286%)	209	11	81.238	IEM
SAG	2	1668	1668(100%)	1668(100%)	221	27	94.1367	IEM
SAMD9	7	4800	4800(100%)	4800(100%)	90	23	62.596	congenital diarrhea
SAMHD1	20	2361	2361(100%)	2361(100%)	193	42	102.21	IEM
SAR1B	5	777	777(100%)	731(94.0798%)	110	9	70.5032	IEM/congenital diarrhea
SARDH	9	3357	3357(100%)	3357(100%)	235	21	119.947	IEM
SARS2	19	2037	2037(100%)	2037(100%)	264	44	143.883	IEM
SAT1	X	696	696(100%)	696(100%)	100	26	70.0963	congenital diarrhea
SBDS	7	903	903(100%)	865(95.7918%)	48	17	31.8394	IEM
SC5D	11	1020	1020(100%)	1020(100%)	127	32	73.0941	IEM
SCAPER	15	5133	5133(100%)	4734(92.2268%)	88	13	34.5457	IEM
SCARB1	12	1890	1890(100%)	1890(100%)	223	47	120.929	IEM
SCARB2	4	1797	1797(100%)	1797(100%)	143	31	75.6144	IEM
SCN10A	3	6681	6681(100%)	6673(99.8803%)	272	18	112.916	IEM
SCN11A	3	6156	6156(100%)	6120(99.4152%)	183	1	88.0767	congenital diarrhea
SCN1A	2	6810	6810(100%)	6810(100%)	365	21	112.5	IEM
SCN4A	17	6231	6231(100%)	6217(99.7753%)	212	11	128.312	IEM
SCN4B	11	837	837(100%)	837(100%)	179	51	110.19	IEM
SCN5A	3	6861	6861(100%)	6861(100%)	237	20	140.097	IEM
SCN9A	2	6714	6714(100%)	6695(99.717%)	302	9	92.9428	congenital diarrhea
SCNN1A	12	2370	2370(100%)	2292(96.7089%)	292	4	163.888	congenital diarrhea
SCNN1B	16	2283	2283(100%)	2283(100%)	199	39	110.163	congenital diarrhea
SCNN1G	16	2310	2310(100%)	2310(100%)	181	38	100.638	congenital diarrhea
SCO1	17	1086	1086(100%)	1086(100%)	235	23	89.7366	IEM
SCO2	22	831	831(100%)	831(100%)	293	85	210.194	IEM
SCP2	1	2124	2124(100%)	2124(100%)	135	25	68.2302	IEM
SDC3	1	1479	1479(100%)	1479(100%)	315	43	155.435	IEM
SDHA	5	2445	2445(100%)	2445(100%)	295	51	153.66	IEM
SDHAF1	19	378	378(100%)	378(100%)	247	95	188.968	IEM
SDHAF2	11	621	621(100%)	621(100%)	122	45	87.4589	IEM
SDHB	1	1083	1083(100%)	1083(100%)	160	41	95.0462	IEM
SDHC	1	690	690(100%)	690(100%)	130	36	91.1812	IEM
SDHD	11	600	600(100%)	600(100%)	184	74	131.75	IEM/congenital diarrhea
SEC23B	20	2874	2874(100%)	2874(100%)	200	25	85.4123	IEM
SEC61A1	3	1791	160(8.93356%)	13(0.725851%)	28	0	0.893914	IEM
SEC63	6	2913	2913(100%)	2912(99.9657%)	163	13	66.6179	IEM
SECISBP2	9	3075	3075(100%)	3035(98.6992%)	162	14	83.0654	IEM
SELENON	1	2163	2031(93.8974%)	2031(93.8974%)	206	0	126.905	IEM
SEMA3C	7	2766	2766(100%)	2528(91.3955%)	57	6	30.6757	congenital diarrhea
SEMA3D	7	2844	2844(100%)	2706(95.1477%)	62	13	32.5847	congenital diarrhea
SEMA4A	1	2706	2706(100%)	2706(100%)	206	35	117.625	IEM
SEMA7A	15	2421	2421(100%)	2421(100%)	511	49	148.298	IEM
SERAC1	6	2445	2445(100%)	2445(100%)	272	26	113.836	IEM
SERPINA1	14	1377	1377(100%)	1375(99.8548%)	306	16	164.563	congenital diarrhea
SERPINA6	14	1338	1338(100%)	1338(100%)	195	54	135.706	congenital diarrhea
SERPINE1	7	1449	1449(100%)	1449(100%)	195	39	113.77	congenital diarrhea
SERPINF2	17	1746	1746(100%)	1746(100%)	251	38	128.3	congenital diarrhea
SERPING1	11	1713	1713(100%)	1695(98.9492%)	218	15	105.142	congenital diarrhea
SETD2	3	8325	8325(100%)	8325(100%)	137	30	76.7971	IEM
SETX	9	8754	8754(100%)	8752(99.9772%)	166	18	79.4236	IEM
SFTPA2	10	867	867(100%)	867(100%)	317	74	178.874	IEM
SFTPB	2	4026	1533(38.0775%)	1533(38.0775%)	251	0	50.9136	IEM
SFTPC	8	744	744(100%)	744(100%)	238	60	153.301	IEM
SGCA	17	1434	1434(100%)	1434(100%)	186	45	119.006	IEM
SGCB	4	1137	1137(100%)	1137(100%)	388	41	134.653	IEM
SGCD	5	1113	1113(100%)	1113(100%)	133	34	78.9218	IEM
SGCG	13	1086	1086(100%)	1086(100%)	161	33	99.0562	IEM
SGSH	17	1749	1749(100%)	1749(100%)	223	82	156.524	IEM/congenital diarrhea
SH2B1	16	2286	2286(100%)	2275(99.5188%)	220	16	130.861	IEM
SH2B3	12	1938	1938(100%)	1938(100%)	265	40	162.744	IEM
SH2D1A	X	507	507(100%)	507(100%)	196	40	97.3452	IEM
SH3BP2	4	2046	2046(100%)	2046(100%)	230	52	131.01	IEM
SHANK3	22	5838	5824(99.7602%)	5823(99.7431%)	258	0	156.605	IEM
SHH	7	1479	1479(100%)	1479(100%)	288	27	186.259	IEM
SI	3	6894	6894(100%)	6894(100%)	131	20	69.6123	IEM/congenital diarrhea
SIK3	11	4656	4656(100%)	1930(41.4519%)	103	2	24.1345	IEM
SIL1	5	1656	1656(100%)	1656(100%)	252	45	132.993	IEM
SIM1	6	2631	2631(100%)	2631(100%)	221	37	116.807	IEM
SIX3	2	1059	1059(100%)	1059(100%)	362	43	206.563	IEM
SKI	1	2397	2397(100%)	2397(100%)	307	67	178.61	IEM
SKIV2L	6	4581	4581(100%)	3866(84.3921%)	63	9	29.5335	IEM
SLC10A1	14	1200	1200(100%)	1200(100%)	179	47	111.784	IEM
SLC10A2	13	1227	1227(100%)	1227(100%)	182	36	106.069	IEM
SLC11A1	2	2103	2103(100%)	2103(100%)	432	52	139.572	IEM
SLC11A2	12	2136	2136(100%)	2136(100%)	173	29	92.8493	IEM
SLC12A1	15	4080	4080(100%)	4080(100%)	164	25	85.2816	IEM
SLC12A3	16	3873	3873(100%)	3845(99.277%)	230	10	126.387	IEM/congenital diarrhea
SLC12A6	15	4050	4050(100%)	4050(100%)	154	28	82.4425	IEM
SLC16A1	1	1623	1623(100%)	1623(100%)	138	20	93.9526	IEM
SLC16A12	10	1731	1731(100%)	1731(100%)	144	34	97.7522	IEM
SLC17A5	6	1818	1818(100%)	1818(100%)	149	23	71.6716	IEM
SLC19A2	1	1674	1674(100%)	1674(100%)	275	25	116.184	IEM/congenital diarrhea
SLC19A3	2	1641	1641(100%)	1640(99.9391%)	175	7	100.298	IEM/congenital diarrhea
SLC1A1	9	1935	1935(100%)	1935(100%)	194	41	100.149	IEM
SLC1A3	5	1899	1899(100%)	1899(100%)	194	35	98.8441	IEM
SLC20A2	8	2259	2259(100%)	2259(100%)	240	39	115.143	IEM
SLC22A12	11	1962	1962(100%)	1936(98.6748%)	239	8	136.852	IEM
SLC22A4	5	1956	1956(100%)	1956(100%)	446	37	165.885	IEM
SLC22A5	5	1974	1974(100%)	1974(100%)	400	34	155.433	IEM/congenital diarrhea
SLC25A1	22	1206	1206(100%)	758(62.8524%)	94	9	38.199	IEM
SLC25A12	2	2577	2577(100%)	2577(100%)	164	28	80.4082	IEM
SLC25A13	7	2568	2568(100%)	2568(100%)	130	21	69.1928	IEM/congenital diarrhea
SLC25A15	13	1086	1086(100%)	1086(100%)	208	46	123.008	IEM
SLC25A19	17	1143	1143(100%)	1143(100%)	255	65	159.964	IEM
SLC25A20	3	1176	1176(100%)	1176(100%)	199	28	95.9192	IEM
SLC25A22	11	1242	1242(100%)	1242(100%)	220	34	130.06	IEM
SLC25A3	12	1296	1296(100%)	1296(100%)	182	31	93.2932	IEM
SLC25A38	3	1125	1125(100%)	697(61.9556%)	124	10	31.2142	IEM
SLC25A4	4	1017	1017(100%)	1017(100%)	186	43	119.751	IEM
SLC26A1	4	2166	2166(100%)	2166(100%)	282	73	187.009	IEM
SLC26A2	5	2280	2280(100%)	2280(100%)	133	20	81.8061	IEM
SLC26A3	7	2895	2895(100%)	2895(100%)	142	28	83.6535	IEM/congenital diarrhea
SLC26A4	7	2943	2943(100%)	2943(100%)	212	30	85.4047	IEM
SLC26A9	1	3294	3294(100%)	3294(100%)	177	32	99.4366	IEM
SLC27A5	19	2373	2373(100%)	2373(100%)	254	41	148.384	IEM
SLC28A1	15	2460	2460(100%)	2460(100%)	195	37	94.9996	IEM
SLC29A3	10	1608	1608(100%)	1608(100%)	198	43	127.704	IEM
SLC2A1	1	1779	1779(100%)	1779(100%)	250	49	142.975	IEM
SLC2A2	3	1905	1905(100%)	1905(100%)	175	22	89.853	IEM
SLC2A9	4	1983	1983(100%)	1983(100%)	185	45	117.718	IEM
SLC30A10	1	1578	1578(100%)	1578(100%)	294	46	167.245	IEM
SLC30A2	1	1359	1359(100%)	1359(100%)	216	60	126.375	IEM
SLC30A8	8	1350	1350(100%)	1350(100%)	152	54	107.276	IEM
SLC31A1	9	693	693(100%)	693(100%)	180	56	111.857	IEM
SLC33A1	3	1830	1830(100%)	1814(99.1257%)	134	18	80.894	IEM
SLC34A1	5	2280	2280(100%)	2280(100%)	182	44	121.716	IEM
SLC34A2	4	2433	2433(100%)	2410(99.0547%)	202	8	107.229	IEM
SLC34A3	9	2160	2160(100%)	2160(100%)	246	25	135.653	IEM
SLC35A1	6	1254	1254(100%)	1254(100%)	122	26	67.8214	IEM
SLC35A2	X	1341	1341(100%)	989(73.7509%)	44	9	27.1178	IEM
SLC35A3	1	1188	1188(100%)	1034(87.037%)	59	10	29.9192	IEM
SLC35C1	11	1155	1155(100%)	1155(100%)	164	66	127.977	IEM/congenital diarrhea
SLC35D1	1	1428	1428(100%)	1428(100%)	135	31	73.3754	IEM
SLC36A2	5	1752	1752(100%)	1752(100%)	185	23	89.7991	IEM
SLC37A4	11	2373	1810(76.2748%)	1703(71.7657%)	223	0	90.6212	IEM/congenital diarrhea
SLC39A4	8	2304	2304(100%)	2304(100%)	255	74	174.429	IEM/congenital diarrhea
SLC3A1	2	2358	2358(100%)	2358(100%)	215	40	112.002	IEM
SLC40A1	2	1956	1956(100%)	1956(100%)	193	30	89.294	IEM
SLC41A1	1	1842	1842(100%)	1842(100%)	187	53	124.447	IEM
SLC46A1	17	1416	1416(100%)	1416(100%)	292	67	190.186	IEM/congenital diarrhea
SLC4A1	17	3306	3306(100%)	3306(100%)	231	32	131.014	IEM
SLC4A11	20	3246	3246(100%)	3246(100%)	230	36	136.848	IEM
SLC4A4	4	3960	3960(100%)	3960(100%)	212	26	93.0283	IEM
SLC52A1	17	1467	1467(100%)	1467(100%)	211	61	154.154	IEM
SLC52A2	8	1458	1458(100%)	1458(100%)	354	73	176.684	IEM
SLC52A3	20	1530	1530(100%)	1530(100%)	226	58	151.492	IEM
SLC5A1	22	2445	2445(100%)	2445(100%)	204	28	113.37	IEM/congenital diarrhea
SLC5A2	16	2439	2439(100%)	2439(100%)	322	40	163.168	IEM
SLC5A5	19	2382	2382(100%)	2382(100%)	225	36	139.387	IEM
SLC6A14	X	2349	2349(100%)	2349(100%)	126	32	79.0826	IEM
SLC6A18	5	2247	2247(100%)	2247(100%)	330	24	142.907	IEM
SLC6A19	5	2265	2265(100%)	2265(100%)	222	30	132.059	IEM
SLC6A2	16	2274	2274(100%)	2274(100%)	192	34	115.23	IEM
SLC6A20	3	2109	2109(100%)	2109(100%)	229	43	139.017	IEM
SLC6A3	5	2283	2283(100%)	2283(100%)	218	49	127.305	IEM
SLC6A6	3	2253	2253(100%)	2253(100%)	208	24	123.659	IEM
SLC6A8	X	2298	2298(100%)	2298(100%)	446	47	239.553	IEM
SLC7A14	3	2526	2526(100%)	1757(69.5566%)	59	7	25.8337	IEM
SLC7A7	14	1806	1806(100%)	1806(100%)	164	23	109.816	IEM/congenital diarrhea
SLC7A9	19	1824	1824(100%)	1824(100%)	253	40	119.314	IEM
SLC9A3	5	3015	3015(100%)	1780(59.0381%)	87	2	22.9755	congenital diarrhea
SLCO1B1	12	2496	2496(100%)	2409(96.5144%)	125	7	61.1763	IEM
SLCO1B3	12	2529	2529(100%)	2529(100%)	133	30	79.1297	IEM
SLCO2A1	3	2352	2352(100%)	2352(100%)	212	31	109.752	congenital diarrhea
SLX4	16	5925	5925(100%)	5925(100%)	256	38	131.822	IEM
SMAD4	18	1989	1989(100%)	1989(100%)	149	27	84.7562	congenital diarrhea
SMARCAL1	2	3345	3345(100%)	3345(100%)	203	29	104.297	congenital diarrhea
SMARCB1	22	1428	1428(100%)	1428(100%)	192	49	119.951	congenital diarrhea
SMARCE1	17	1536	1536(100%)	1536(100%)	294	70	185.938	IEM
SMC1A	X	4452	4452(100%)	4410(99.0566%)	190	10	106.655	IEM
SMC3	10	4524	4524(100%)	4519(99.8895%)	238	17	73.3523	IEM
SMCHD1	18	7458	7458(100%)	7458(100%)	194	23	67.6848	IEM
SMO	7	2724	2724(100%)	2711(99.5228%)	266	17	121.931	congenital diarrhea
SMPD1	11	2073	2073(100%)	2066(99.6623%)	192	18	106.707	IEM
SMS	X	1431	1431(100%)	1431(100%)	147	34	82.8092	IEM
SNAP29	22	927	927(100%)	927(100%)	263	25	106.669	IEM
SNCA	4	573	573(100%)	573(100%)	160	36	81.3002	congenital diarrhea
SNIP1	1	1311	1311(100%)	1311(100%)	241	30	116.23	IEM
SNRNP200	2	7761	7761(100%)	7761(100%)	190	22	101.2	IEM
SNRPN	15	933	933(100%)	933(100%)	211	53	140.005	IEM
SNTA1	20	1758	1758(100%)	1758(100%)	177	22	107.052	IEM
SNX10	7	786	786(100%)	773(98.3461%)	113	17	58.5916	IEM
SOD1	21	615	615(100%)	615(100%)	146	29	93.4715	IEM
SON	21	7641	7641(100%)	5684(74.3882%)	54	1	25.1589	congenital diarrhea
SOS1	2	4692	4692(100%)	4692(100%)	164	21	76.3851	IEM
SOS2	14	4689	4689(100%)	4689(100%)	233	27	103.966	IEM
SOST	17	702	702(100%)	702(100%)	241	69	159.199	IEM
SOX18	20	1215	1215(100%)	1215(100%)	197	31	130.321	IEM
SOX2	3	984	984(100%)	984(100%)	326	91	220.438	IEM
SOX3	X	1371	1371(100%)	1371(100%)	307	83	189.742	IEM
SP110	2	2682	2682(100%)	2682(100%)	169	26	78.3855	congenital diarrhea
SPATA7	14	2160	2160(100%)	2160(100%)	108	29	68.8426	IEM
SPEG	2	11034	11034(100%)	9650(87.457%)	95	5	32.7035	IEM
SPG11	15	8532	8532(100%)	8524(99.9062%)	188	19	75.0625	IEM
SPG7	16	2898	2898(100%)	2898(100%)	238	41	124.06	IEM
SPI1	11	963	963(100%)	963(100%)	259	34	142.28	congenital diarrhea
SPIB	19	606	606(100%)	461(76.0726%)	42	10	26.0875	IEM
SPINK1	5	360	360(100%)	360(100%)	92	42	66.6389	IEM
SPINK5	5	4185	4185(100%)	4185(100%)	226	25	79.7732	IEM
SPINT2	19	969	969(100%)	969(100%)	138	26	86.9009	IEM
SPP1	4	1125	1125(100%)	1125(100%)	149	22	81.9493	congenital diarrhea
SPR	2	876	876(100%)	876(100%)	248	41	135.702	IEM
SPRED2	2	1437	1437(100%)	1437(100%)	245	41	129.927	IEM
SPRY2	13	978	978(100%)	978(100%)	156	40	117.979	IEM
SPTA1	1	8820	8820(100%)	8734(99.0249%)	322	7	84.7637	IEM
SPTB	14	8037	8037(100%)	8036(99.9876%)	241	19	125.777	IEM
SPTBN1	2	8145	8145(100%)	8145(100%)	281	43	150.28	IEM
SPTLC1	9	1872	1872(100%)	1872(100%)	291	37	94.3814	IEM
SPTLC2	14	2049	2049(100%)	2049(100%)	194	27	88.0307	IEM
SQSTM1	5	1563	1563(100%)	1563(100%)	299	51	164.105	IEM
SRCAP	16	10653	10653(100%)	10653(100%)	297	23	164.574	IEM
SRD5A2	2	915	915(100%)	915(100%)	211	32	110.723	IEM
SRD5A3	4	1107	1107(100%)	1107(100%)	334	50	151.117	IEM
SREBF1	17	4014	4014(100%)	3997(99.5765%)	266	8	146.976	IEM
ST3GAL3	1	1380	1380(100%)	1380(100%)	218	22	93.7826	IEM
ST3GAL5	2	1467	1467(100%)	1467(100%)	191	40	98.7635	IEM
STAR	8	1068	1068(100%)	1068(100%)	179	51	107.081	congenital diarrhea
STAT1	2	2943	2943(100%)	2943(100%)	140	27	64.2171	congenital diarrhea
STAT3	17	3003	3003(100%)	3003(100%)	233	34	118.452	congenital diarrhea
STAT4	2	2937	2937(100%)	2937(100%)	140	23	63.7205	congenital diarrhea
STAT5B	17	2904	2904(100%)	2904(100%)	321	29	133.694	IEM
STEAP3	2	1587	1587(100%)	1587(100%)	241	57	147.883	IEM
STIL	1	4344	4344(100%)	4335(99.7928%)	128	19	69.4791	IEM
STIM1	11	2418	2418(100%)	2418(100%)	172	43	111.151	IEM
STING1	5	1320	1320(100%)	1320(100%)	176	24	97.8742	IEM
STK11	19	1572	1572(100%)	1572(100%)	188	38	112.865	IEM
STK4	20	1794	1794(100%)	1794(100%)	144	31	75.2893	IEM
STOX1	10	3090	3090(100%)	3077(99.5793%)	187	11	87.5712	IEM
STS	X	2052	2052(100%)	2052(100%)	211	41	108.763	IEM
STT3A	11	2628	2628(100%)	2628(100%)	151	31	82.4867	IEM
STT3B	3	2961	2961(100%)	2961(100%)	225	23	79.5069	IEM
STX11	6	894	894(100%)	894(100%)	235	82	177.56	IEM
STX16	20	1155	1155(100%)	1155(100%)	187	44	111.346	IEM
STXBP2	19	2352	2352(100%)	2352(100%)	221	21	111.338	IEM
SUCLA2	13	1722	1722(100%)	1722(100%)	200	31	93.6301	IEM
SUCLG1	2	1311	1311(100%)	1311(100%)	101	21	65.7887	IEM
SUFU	10	1815	1801(99.2287%)	1730(95.3168%)	281	0	109.225	IEM
SUGCT	7	1866	1866(100%)	1798(96.3558%)	157	16	75.321	IEM/congenital diarrhea
SULT2B1	19	1308	1308(100%)	1308(100%)	149	31	103.924	IEM
SUMF1	3	1395	1395(100%)	1395(100%)	226	35	112.692	IEM
SUOX	12	1728	1728(100%)	1728(100%)	143	24	104.664	IEM
SURF1	9	1173	1173(100%)	1173(100%)	149	56	99.4962	IEM
SYK	9	2298	2298(100%)	2298(100%)	181	29	97.413	congenital diarrhea
SYNE1	6	30714	30714(100%)	30689(99.9186%)	190	16	85.9232	IEM
SYNE2	14	24174	24174(100%)	24127(99.8056%)	186	12	76.3265	IEM
TACO1	17	1044	1044(100%)	1044(100%)	192	43	111.55	IEM
TACSTD2	1	1002	1002(100%)	1002(100%)	241	37	162.465	IEM
TAF1A	1	1653	1653(100%)	1542(93.2849%)	61	14	32.6812	IEM
TALDO1	11	1254	1254(100%)	1237(98.6443%)	185	10	100.847	IEM
TARDBP	1	1395	1395(100%)	1395(100%)	223	29	116.116	IEM
TAT	16	1695	1695(100%)	1692(99.823%)	155	19	83.8425	IEM
TAZ	X	1089	1089(100%)	1089(100%)	282	71	141.467	IEM
TBC1D24	16	1842	1842(100%)	1842(100%)	248	49	135.688	IEM
TBCE	1	2247	2247(100%)	2245(99.911%)	197	15	81.2568	IEM
TBCK	4	3432	3432(100%)	3034(88.4033%)	54	9	31.0157	IEM
TBK1	12	2790	2790(100%)	2789(99.9642%)	113	19	60.1032	IEM
TBL1X	X	2001	2001(100%)	2001(100%)	460	36	134.005	IEM
TBL1XR1	3	1965	1965(100%)	1965(100%)	162	31	80.0102	IEM
TBX1	22	1728	1728(100%)	1728(100%)	460	63	259.429	IEM
TBX19	1	1587	1587(100%)	1572(99.0548%)	172	9	106.943	IEM
TBX20	7	1584	1584(100%)	1584(100%)	226	45	117.887	IEM
TBX3	12	2382	2382(100%)	2382(100%)	279	33	163.299	IEM
TBX5	12	1797	1797(100%)	1797(100%)	181	30	102.066	IEM
TCAP	17	564	564(100%)	564(100%)	240	57	167.975	IEM
TCF3	19	2505	2505(100%)	2505(100%)	256	28	134.838	congenital diarrhea
TCF4	18	2544	2544(100%)	2533(99.5676%)	202	16	77.3612	IEM
TCF7L2	10	2211	2211(100%)	2207(99.8191%)	171	19	87.1357	IEM
TCIRG1	11	3063	3063(100%)	3063(100%)	249	44	142.34	congenital diarrhea
TCN1	11	1572	1572(100%)	1551(98.6641%)	107	12	66.6221	IEM
TCN2	22	1554	1554(100%)	1554(100%)	205	43	119.366	IEM/congenital diarrhea
TDO2	4	1581	1581(100%)	1574(99.5572%)	147	18	59.5775	IEM
TDP1	14	2277	2277(100%)	2277(100%)	163	33	79.2104	IEM
TEK	9	4065	4065(100%)	4065(100%)	145	29	82.0337	IEM
TERT	5	3879	3879(100%)	3879(100%)	266	44	147.563	congenital diarrhea
TET2	4	6279	6279(100%)	6255(99.6178%)	151	11	86.9839	congenital diarrhea
TF	3	2607	2607(100%)	2607(100%)	155	29	84.5416	IEM
TFAM	10	951	951(100%)	951(100%)	195	27	69.2503	IEM
TFE3	X	2028	2028(100%)	2028(100%)	269	51	125.698	IEM
TFG	3	1413	1413(100%)	1003(70.9837%)	83	10	27.8938	IEM
TFR2	7	2946	2946(100%)	2943(99.8982%)	228	19	133.312	IEM
TFRC	3	2823	2823(100%)	2813(99.6458%)	162	8	79.413	IEM
TG	8	9747	9747(100%)	9747(100%)	207	36	123.619	IEM
TGFB1	19	1383	1383(100%)	1383(100%)	207	54	147.327	congenital diarrhea
TGFBI	5	2562	2562(100%)	2562(100%)	170	44	103.028	IEM
TGIF1	18	909	909(100%)	909(100%)	147	41	107.084	IEM
TGM1	14	2874	2874(100%)	2874(100%)	230	51	132.585	IEM
TH	11	1884	1884(100%)	1884(100%)	280	42	156.981	IEM
THBD	20	1758	1758(100%)	1758(100%)	310	101	229.933	IEM
THRB	3	1626	1626(100%)	1626(100%)	188	28	111.285	IEM
TICAM1	19	2169	2169(100%)	2169(100%)	242	68	177.768	IEM
TIMM44	19	1749	1749(100%)	1749(100%)	221	32	113.051	IEM
TIMM8A	X	354	354(100%)	354(100%)	168	56	120.5	IEM
TINF2	14	1626	1626(100%)	1626(100%)	205	42	113.973	IEM
TJP2	9	4263	4263(100%)	4263(100%)	302	33	109.842	IEM
TK2	16	1098	1098(100%)	1098(100%)	238	36	95.1029	IEM
TK2	16	1098	1098(100%)	1098(100%)	238	36	95.1029	IEM
TLL1	4	3672	3672(100%)	3661(99.7004%)	163	17	91.8892	IEM
TLR3	4	2835	2835(100%)	2763(97.4603%)	134	14	81.6727	IEM
TLR4	9	2610	2610(100%)	2610(100%)	113	35	75.2713	IEM
TMC6	17	2988	2988(100%)	2988(100%)	341	47	185.732	IEM
TMEM126A	11	708	708(100%)	708(100%)	100	27	65.1455	IEM
TMEM127	2	807	807(100%)	807(100%)	256	49	147.989	IEM
TMEM165	4	1155	1155(100%)	1152(99.7403%)	133	17	66.9203	IEM
TMEM43	3	1563	1563(100%)	1563(100%)	173	48	104.749	IEM
TMEM67	8	3828	3828(100%)	3828(100%)	177	32	71.3164	IEM
TMEM70	8	873	873(100%)	873(100%)	157	20	96.9977	IEM
TMPO	12	2205	2205(100%)	2205(100%)	235	30	112.582	IEM
TMPRSS15	21	3810	3810(100%)	3787(99.3963%)	179	19	76.6325	congenital diarrhea
TMPRSS6	22	2919	2919(100%)	2901(99.3834%)	216	8	110.534	IEM
TMTC3	12	3135	3135(100%)	3118(99.4577%)	120	9	64.0453	IEM
TNFRSF11A	18	2151	2151(100%)	2151(100%)	389	30	136.799	IEM
TNFRSF11B	8	1356	1356(100%)	1356(100%)	165	35	105.358	IEM
TNFRSF13B	17	1032	1032(100%)	1032(100%)	198	42	113.736	congenital diarrhea
TNFRSF13C	22	645	645(100%)	645(100%)	246	65	161.647	congenital diarrhea
TNFRSF1A	12	1668	1668(100%)	1668(100%)	500	109	277.817	congenital diarrhea
TNFRSF1B	1	1686	1686(100%)	1686(100%)	273	27	139.964	congenital diarrhea
TNFRSF9	1	978	978(100%)	978(100%)	172	40	89.4468	congenital diarrhea
TNFSF11	13	1104	1104(100%)	1104(100%)	175	21	79.4348	congenital diarrhea
TNFSF15	9	876	876(100%)	644(73.516%)	33	14	23.1553	IEM
TNFSF4	1	642	642(100%)	642(100%)	121	34	81.8115	IEM
TNNC1	3	666	666(100%)	666(100%)	180	76	123.572	IEM
TNNI3	19	873	873(100%)	873(100%)	225	45	121.993	IEM
TNNT1	19	1227	1227(100%)	1227(100%)	163	28	90.6496	IEM
TNNT2	1	1317	1317(100%)	1317(100%)	228	37	125.339	IEM
TNPO3	7	3432	3432(100%)	2899(84.4697%)	65	8	32.5892	IEM
TOP2A	17	5646	5646(100%)	5646(100%)	156	29	79.4773	IEM
TP53	17	1482	1482(100%)	1482(100%)	220	53	136.088	congenital diarrhea
TPK1	7	972	972(100%)	972(100%)	102	20	61.2767	IEM
TPMT	6	978	978(100%)	978(100%)	178	25	84.7873	IEM
TPP1	11	2082	2082(100%)	2082(100%)	157	43	104.341	IEM
TREH	11	2202	2202(100%)	2202(100%)	376	40	124.706	IEM/congenital diarrhea
TREX1	3	975	975(100%)	975(100%)	223	77	185.19	IEM
TRIM37	17	3645	3645(100%)	3645(100%)	170	34	94.0908	IEM
TRMU	22	1596	1596(100%)	1596(100%)	183	33	88.3246	IEM
TRNT1	3	1515	1515(100%)	1318(86.9967%)	59	9	28.1498	IEM
TRPM3	9	5460	5460(100%)	5460(100%)	217	29	92.9773	IEM
TRPM6	9	7239	7239(100%)	7239(100%)	196	27	80.762	IEM
TRPV4	12	3066	3066(100%)	3066(100%)	180	28	109.354	IEM
TSC1	9	4125	4125(100%)	4125(100%)	271	25	94.9758	IEM
TSC2	16	6654	6654(100%)	6654(100%)	284	39	160.916	IEM
TSFM	12	1158	1158(100%)	1158(100%)	170	23	105.453	IEM
TSHB	1	477	477(100%)	477(100%)	107	32	73.6667	IEM
TSHR	14	2595	2595(100%)	2591(99.8459%)	209	17	105.975	congenital diarrhea
TSPAN12	7	1128	1128(100%)	1128(100%)	113	30	68.602	IEM
TSPYL1	6	1344	1344(100%)	1344(100%)	253	63	164.281	IEM
TTC19	17	1443	1443(100%)	1432(99.2377%)	234	16	77.3604	congenital diarrhea
TTC37	5	5895	5895(100%)	5895(100%)	135	20	66.4894	congenital diarrhea
TTC7A	2	3177	214(6.73591%)	214(6.73591%)	115	0	5.66226	congenital diarrhea
TTC8	14	1938	1938(100%)	1887(97.3684%)	146	14	72.372	IEM
TTN	2	118836	118836(100%)	118655(99.8477%)	361	3	105.05	IEM
TTPA	8	987	987(100%)	977(98.9868%)	125	4	64.9068	IEM
TTR	18	564	564(100%)	564(100%)	386	148	280.404	congenital diarrhea
TUB	11	2076	2076(100%)	2076(100%)	293	35	132.066	IEM
TUFM	16	1668	1668(100%)	1668(100%)	222	65	149.601	IEM
TULP1	6	2079	2079(100%)	2077(99.9038%)	163	19	98.2063	IEM
TUSC3	8	1347	1347(100%)	1347(100%)	181	31	78.605	IEM
TWNK	10	2205	2205(100%)	2205(100%)	266	74	161.198	IEM
TXNRD2	22	2085	2085(100%)	2085(100%)	394	49	101.032	congenital diarrhea
TYK2	19	4254	4254(100%)	4254(100%)	215	27	130.977	IEM
TYMP	22	1719	1719(100%)	1719(100%)	312	81	183.638	congenital diarrhea
TYMS	18	1152	1152(100%)	1152(100%)	214	62	123.832	IEM
UBA1	X	3927	3927(100%)	3927(100%)	234	36	109.534	IEM
UBAC2	13	1305	1305(100%)	1305(100%)	204	45	113.19	congenital diarrhea
UBE2A	X	639	639(100%)	639(100%)	105	40	72.0845	congenital diarrhea
UBE3A	15	2859	2859(100%)	2859(100%)	151	22	81.5275	congenital diarrhea
UBE3B	12	3987	3987(100%)	3634(91.1462%)	63	15	31.1934	congenital diarrhea
UBE3C	7	3942	3942(100%)	3942(100%)	158	23	79.5934	congenital diarrhea
UBR1	15	6660	6660(100%)	6637(99.6547%)	137	17	68.2817	IEM
UCHL1	4	942	942(100%)	942(100%)	174	26	85.345	congenital diarrhea
UCP2	11	1110	1110(100%)	1110(100%)	170	57	131.121	IEM
UCP3	11	1119	1119(100%)	1119(100%)	191	55	119.638	IEM
UFD1	22	1284	1284(100%)	1284(100%)	271	33	111.151	IEM
UGT1A1	2	1752	1752(100%)	1752(100%)	270	39	133.721	IEM
UMOD	16	2223	2223(100%)	2223(100%)	254	25	136.692	IEM
UMPS	3	1623	1623(100%)	1623(100%)	164	25	98.8256	IEM
UNC13D	17	4233	4233(100%)	4233(100%)	227	41	124.342	IEM
UNC93B1	11	2124	2124(100%)	2120(99.8117%)	397	18	177.913	IEM
UNG	12	1152	1152(100%)	1152(100%)	204	24	105.218	IEM
UPB1	22	1455	1455(100%)	1455(100%)	227	35	104.322	IEM
UQCRB	8	456	456(100%)	456(100%)	100	40	79.0219	IEM
UQCRFS1	19	885	885(100%)	335(37.8531%)	171	5	48.3616	IEM
UQCRQ	5	309	309(100%)	309(100%)	162	41	98.2395	IEM
UROC1	3	2631	2631(100%)	2631(100%)	173	36	94.3763	IEM
UROD	1	1404	1404(100%)	1404(100%)	185	43	112.397	IEM
UROS	10	1068	1068(100%)	1068(100%)	175	26	76.736	IEM
USB1	16	1008	1008(100%)	1008(100%)	166	32	102.456	IEM
USF1	1	1233	1233(100%)	1233(100%)	138	27	74.4177	IEM
USH2A	1	17739	17739(100%)	17731(99.9549%)	201	18	85.283	IEM
UVSSA	4	2520	2520(100%)	2520(100%)	204	21	116.841	IEM
VANGL1	1	1785	1785(100%)	1785(100%)	233	36	123.432	IEM
VANGL2	1	1776	1776(100%)	1776(100%)	224	33	132.629	IEM
VAPB	20	912	912(100%)	912(100%)	146	35	77.659	IEM
VCL	10	4065	4065(100%)	4061(99.9016%)	171	19	95.184	IEM
VCP	9	2931	2931(100%)	2931(100%)	151	34	99.2368	IEM
VDR	12	1524	1524(100%)	1524(100%)	235	53	137.974	IEM
VEGFC	4	1470	1470(100%)	1470(100%)	261	73	149.851	IEM
VHL	3	732	732(100%)	732(100%)	264	43	157.597	IEM
VIPAS39	14	2052	2052(100%)	2052(100%)	121	34	72.9196	IEM
VKORC1	16	582	582(100%)	582(100%)	282	78	188.608	IEM
VMA21	X	396	396(100%)	396(100%)	149	57	108.768	IEM
VPS13A	9	11685	11685(100%)	11685(100%)	155	20	78.0775	congenital diarrhea
VPS13C	15	13623	13623(100%)	11453(84.0711%)	74	3	29.9153	congenital diarrhea
VPS33B	15	2544	2544(100%)	2544(100%)	161	23	80.1274	IEM
VSX1	20	1248	1248(100%)	1248(100%)	188	20	108.45	IEM
WAS	X	1869	1869(100%)	1786(95.5591%)	195	10	98.4398	congenital diarrhea
WDR11	10	4545	4545(100%)	4545(100%)	200	28	103.241	congenital diarrhea
WDR19	4	5109	5109(100%)	5109(100%)	192	22	75.204	IEM
WDR35	2	4323	4323(100%)	4292(99.2829%)	134	13	72.3671	IEM
WDR4	21	1569	1569(100%)	1569(100%)	272	34	114.496	IEM
WDR45	X	1386	1386(100%)	1386(100%)	411	154	251.185	IEM
WFS1	4	2883	2883(100%)	2883(100%)	230	40	152.317	IEM
WIPF1	2	1722	1722(100%)	1722(100%)	197	42	118.341	IEM
WNK1	12	7989	7989(100%)	7989(100%)	281	25	114.689	IEM
WNK4	17	4302	4302(100%)	4302(100%)	263	36	148.245	IEM
WNT7A	3	1170	1170(100%)	1170(100%)	270	76	153.126	IEM
WRAP53	17	1947	1947(100%)	1947(100%)	224	31	117.978	IEM
WRN	8	5319	5319(100%)	5285(99.3608%)	168	3	65.7682	IEM
WT1	11	1788	1788(100%)	1788(100%)	260	26	139.579	IEM
XDH	2	5082	5082(100%)	4972(97.8355%)	151	14	85.8308	IEM
XIAP	X	1674	1674(100%)	1664(99.4026%)	112	16	61.1947	IEM
XK	X	1425	1425(100%)	1425(100%)	231	31	117.432	IEM
XPA	9	1002	1002(100%)	1002(100%)	210	24	84.5269	IEM
XPC	3	3303	3303(100%)	3303(100%)	192	25	99.2797	IEM
XPNPEP2	X	2655	2655(100%)	2646(99.661%)	176	17	83.4667	IEM
XPNPEP3	22	1824	1824(100%)	1824(100%)	148	28	83.4534	IEM
XRCC2	7	933	933(100%)	933(100%)	145	39	89.4009	IEM
XRCC4	5	1221	1221(100%)	1221(100%)	123	35	72.4431	IEM
XYLT1	16	3240	3240(100%)	3240(100%)	355	42	149.089	IEM
XYLT2	17	2928	2928(100%)	2928(100%)	266	54	155.71	IEM
YARS1	1	1977	1977(100%)	1977(100%)	149	40	95.4138	IEM
YARS2	12	1584	1584(100%)	1584(100%)	217	40	119.899	IEM
YY1	14	1395	1395(100%)	1395(100%)	195	22	109.912	IEM
ZAP70	2	2220	2220(100%)	2220(100%)	230	63	141.259	congenital diarrhea
ZBTB16	11	2202	2202(100%)	2202(100%)	234	51	144.075	congenital diarrhea
ZBTB20	3	2067	2067(100%)	1809(87.5181%)	56	10	28.5269	congenital diarrhea
ZBTB24	6	2274	2274(100%)	2274(100%)	193	37	120.407	congenital diarrhea
ZEB1	10	3645	3645(100%)	3645(100%)	124	22	73.7221	IEM
ZEB2	2	3915	3915(100%)	3915(100%)	132	31	79.2794	IEM
ZFP57	6	1731	1731(100%)	473(27.3252%)	33	5	17.2369	IEM
ZFYVE26	14	8850	8850(100%)	8850(100%)	254	28	96.9662	congenital diarrhea
ZIC2	13	1689	1689(100%)	1689(100%)	494	21	165.334	IEM
ZMPSTE24	1	1728	1728(100%)	1728(100%)	222	22	86.8918	IEM
ZNF408	11	2313	2309(99.8271%)	1863(80.5447%)	48	0	24.808	IEM
ZNF513	2	1746	1746(100%)	1746(100%)	223	31	146.198	IEM
